# Supplementary material for: The clean energy claims of BP, Chevron, ExxonMobil and Shell: A mismatch between discourse, actions and investments
Source: PLoS One. 2022 Feb 16;17(2):e0263596. doi: 10.1371/journal.pone.0263596 (PMC8849545; doi:10.1371/journal.pone.0263596)
Supplement: S2 File — (XLSX) [file pone.0263596.s002.xlsx]

## Sheet: Sheet1
Supplementary B5 Indicator scoring criteria
Category	Business strategy	Scoring indicator
		1	0	-1
Climate change cognition	CC1. Does the major acknowledge the scientific evidence of anthropogenic climate change (e.g. the link between human activities or fossil fuels and climate change, and potential risks or dangers of climate change etc.)?	Statement of acknowledgement exists	Statement acknowledging this not found	Statement made expressing doubt toward anthropogenic climate change, scientific knowledge or potential risks
	CC2. Does the major affirm the need for itself or society to shift away from or reduce dependence on all types of non-sequestered fossil fuels to mitigate climate change?	Statement affirming this need exists	Statement affirming this not found	Statement made refuting the need or plausibility for society or itself to reduce dependance on fossil fuels, or predicting a continuing future need for fossil fuel consumption or production in society
	CC3. Has the major joined the Oil and Gas Climate Initiative (OGCI)?	Active membership in OGCI	No membership in OGCI	No membership in OGCI, and a statement made refuting the need for membership
	CC4. Does the major disclose regulatory risks related to climate change on their business or products?	Risks disclosed	Risks not disclosed	Risks not disclosed, and a statement made refuting the need to disclose regulatory risks related to climate change
	CC5. Does the major disclose market and other indirect risks and opportunities due to increasing climate concerns (e.g. reduction of market returns, shifts in consumer preferences, competition from renewables and transport electrification etc.)?	Risks disclosed	Risks not disclosed	Risks not disclosed, and a statement made refuting the need to disclose market or indirect risks related to climate change
Business model	BM1. Has the major pledged to shift their assets and product portfolio to carbon-free energy in the long-term (in the next few decades)?	Transition pledge exists	Transition pledge not found	Transition pledge absent, and a statement made refuting the need to shift the business model from fossil fuels
	BM2. Has a step-by-step strategy been formulated to achieve this?	Strategy exists	Strategy not found	No strategy made, and a statement made refuting the need to set such a strategy
	BM3. Does the major pledge to reduce the production of all non-sequestered fossil fuels annually due to climate concerns?	Pledge exists	Pledge not found	Pledge not found, and a statement made refuting the need to decrease production, or committing to continue or increase production of oil or gas
	BM4. Has the major reduced the production volume of all non-sequestered fossil fuels in a given single or multi-year period due to climate concerns?	Production volumes declined for climate reasons	Production volumes unchanged or dropped for non-climate reasons	Production volumes increased
	BM5. Does the major pledge to reduce their exploration of fossil fuels due to climate concerns?	Pledge exists	Pledge not found	Pledge not found, and a statement made refuting the need to decrease exploration, or committing to continue or increase exploration
	BM6. Has the major reduced the exploration or estimates of fossil fuel reserves under holding because of climate concerns?	Exploration or estimates of reserves declined for climate reasons	Exploration or estimates of reserves unchanged or declined for non-climate reasons	Exploration or estimates of reserves increased
	BM7. Does the major pledge to reallocate the labor force to low-carbon businesses?	Pledge exists	Pledge not found	Pledge not found, and a statement made refuting the need to transition the workforce, or committing to continue or increase allocation of the labor force to fossil fuel businesses
	BM8. Has a step-by-step strategy been formulated to achieve this?	Strategy exists	Strategy not found	No strategy made, and a statement made refuting the need to set such a strategy
	BM9. Does the major state support for carbon pricing policies by governments (e.g., taxes or emissions trading, etc.) to mitigate climate change and promote clean energy?	Statement of support exists	Statement of support not found	Statement made expressing views against government carbon pricing policies
	BM10. Has the major employed a carbon price or tax into their internal investment decisions?	Carbon price employed	Carbon price not employed	Carbon price not employed, and a statement made refuting the need to adopt such a strategy
Emissions reduction	ER1. Does the major pledge a long-term goal to reach net-zero carbon or GHG emissions on an absolute basis by the year 2050 or sooner, at least for scope 1 and scope 2 emissions?	Pledge exists	No pledge found, or a statement made to continue fossil fuel business	No pledge found, and a statement made refuting the need to reduce absolute emissions
	ER2. Has a concrete strategy been formulated to achieve this (e.g. an integrated series of steps or more specific targets)?	Strategy exists	No strategy found	No strategy made, and a statement made refuting the need to set such a strategy
	ER3. Does the major pledge to reduce scope 3 emissions?	Pledge exists	No pledge found	No pledge found, and a statement made refuting the need to reduce scope 3 emissions
	ER4. Has a concrete strategy been formulated to achieve this (e.g. an integrated series of steps or more specific targets)?	Strategy exists	No strategy found	No strategy made, and a statement made refuting the need to set such a strategy
	ER5. Does the major pledge to reduce methane emissions, on an absolute or intensity basis, for the following years?	Pledge exists	No pledge found	No pledge found, and a statement made refuting the need to reduce methane emissions
	ER6. Has a concrete strategy been formulated to achieve this (e.g. an integrated series of steps or more specific targets)?	Strategy exists	No strategy found	No strategy made, and a statement made refuting the need to set such a strategy
	ER7. Does the major disclose all three scope GHG emissions annually?	All scope emissions disclosed	Only partial disclosure of emissions	Only partial disclosure of emissions, and a statement made refuting the need to fully disclose all three scopes
Clean energy	CE1. Does the major publicly disclose the total annual investment volume in clean energy (e.g. clean fuels or electricity production, R&D, etc.)?	Annual volume disclosed	Annual volume not disclosed or found	Annual volumes not disclosed, and a statement made refuting the need to disclose
	CE2. Does the major pledge to allocate a specific portion (at least 1%) of their annual CAPEX or investments to clean energy technologies (e.g. clean energy production, carbon capture and storage etc.)?	Pledge exists	No pledge found or the annual investment is less than 1%	No pledge found, and a statement made refuting the need to allocate a certain portion of annual CAPEX to clean energy technologies.
	CE3. Has the major allocated at least 1% of their annual CAPEX or investments to clean energy technologies (e.g. clean energy production, carbon capture and storage etc.)?	Disclosed annual volume higher than 1%	Annual volume not disclosed or the annual investment is less than 1%	Not considered
	Summary of scores
	“+1” for actions or pledges that implement or reinforce a strategy or commitment in that year.
	“-1” for actions or pledges that contradict or hamper a strategy or commitment in that year.
	“0” when no evidence found of actions or pledges in either direction.
