# Supplementary material for: The clean energy claims of BP, Chevron, ExxonMobil and Shell: A mismatch between discourse, actions and investments
Source: PLoS One. 2022 Feb 16;17(2):e0263596. doi: 10.1371/journal.pone.0263596 (PMC8849545; doi:10.1371/journal.pone.0263596)
Supplement: S1 Dataset — (XLSX) [file pone.0263596.s003.xlsx]

## Sheet: Discourse analysis results
Climate Change	Variants	Transition	Variants	Emissions	Variants	Omitted terms	Low-Carbon Energy	Variants
1.5 degree*	1.5°C	Carbon + variant	activit*; business*; credit*; cost*; offset*; polic*; pric*; project*; tax*	Carbon + variant	abatement; carbon dioxide*; CO2; CO2e; emission*; footprint; intensity; neutral*; zero-, sink*		algae	alga
2 degree*	2°C; two degree*	decarbon*		ccs/ccus	carbon capture; carbon storage; carbon removal		alternative energy	alternative fuel
climate		transition*		energy efficiency	energy efficient		batter*
dual challenge		sustainab*		flaring	flare		biofuel*	biopower, bioenergy, biomethane, biomass
OGCI	Oil and Gas Climate Initiative			fluorinat*			clean* energy	clean* fuels; cleaner
IPCC	Intergovernmental Panel on Climate Change			greenhouse	GHG	GHG emissions	low* carbon
Kyoto				Hydrofluorocarbon*	perfluorocarbon* sulfur hexafluoride		electric vehicle	electric mobility; electric transport; EV, charging; charger*
Paris				methane	CH4		Electricity	electri*, power*
UNFCCC	United Nations Framework Convention on Climate Change			net zero	zero net		ethanol	methanol
warming				N2O	nitrous oxide		geothermal
				pollut*			hydro	hydropower
							hydrogen
							renewable*
							solar
							wind
Total keyword frequency in annual reports (2009-2020)
	2009	2010	2011	2012	2013	2014	2015	2016	2017	2018	2019	2020
BP	0.00357605	0.00283647	0.00240649	0.00218739	0.00204268	0.00198099	0.0027352	0.0027973	0.00363817	0.00396964	0.0064661	0.00750295
Chevron	0.000693814	0.000708285	0.000566632	0.000974587	0.000883891	0.000773503	0.000748685	0.00049297	0.00080559	0.00131016	0.00140548	0.00218233
ExxonMobil	0.0045525	0.00279171	0.00342715	0.00115634	0.00184978	0.00200162	0.00388106	0.00416137	0.00426945	0.0033896	0.00755477	0.00445427
Shell	0.00180003	0.00209941	0.00215456	0.00213035	0.0020774	0.00223563	0.00283571	0.00251071	0.00465262	0.00562064	0.00721886	0.00951613

## Sheet: BP
		2009	132828	2010	181564	2011	199876	2012	216697	2013	213445	2014	175165	2015	197426	2016	208415	2017	209446	2018	226217	2019	239093	2020	240039
Climate Change	1.5°C	0	0	0	0	0	0	0	0	0	0	0	0	0	0	1	4.79812e-06	1	4.7745e-06	1	4.42053e-06	4	1.67299e-05	5	2.08299e-05
	2°C/2 degree	1	7.52853e-06	1	5.5077e-06	2	1.00062e-05	2	9.22948e-06	2	9.3701e-06	1	5.7089e-06	2	1.01304e-05	1	4.79812e-06	2	9.549e-06	1	4.42053e-06	17	7.1102e-05	21	8.74858e-05
	climate	16	0.000120457	25	0.000137692	38	0.000190118	33	0.000152286	31	0.000145236	26	0.000148431	42	0.000212738	37	0.00017753	40	0.00019098	54	0.000238709	148	0.000619006	171	0.000712384
	dual challenge	1	7.52853e-06	1	5.5077e-06	2	1.00062e-05	1	4.61474e-06	1	4.68505e-06	0	0	0	0	0	0	4	1.9098e-05	11	4.86259e-05	0	0	0	0
	IPCC	0	0	0	0	0	0	0	0	0	0	0	0	0	0	0	0	0	0	0	0	5	2.09124e-05	8	3.33279e-05
	Kyoto	1	7.52853e-06	1	5.5077e-06	2	1.00062e-05	2	9.22948e-06	2	9.3701e-06	1	5.7089e-06	1	5.06519e-06	0	0	0	0	0	0	0	0	0	0
	OGCI	0	0	0	0	0	0	0	0	0	0	0	0	1	5.06519e-06	0	0	5	2.38725e-05	11	4.86259e-05	8	3.34598e-05	1	4.16599e-06
	Paris	0	0	0	0	0	0	0	0	0	0	1	5.7089e-06	10	5.06519e-05	8	3.8385e-05	12	5.7294e-05	18	7.95696e-05	91	0.000380605	119	0.000495753
	UNFCCC	3	2.25856e-05	1	5.5077e-06	2	1.00062e-05	2	9.22948e-06	2	9.3701e-06	0	0	0	0	0	0	0	0	0	0	0	0	0	0
	warming	0	0	0	0	1	5.0031e-06	1	4.61474e-06	0	0	1	5.7089e-06	8	4.05215e-05	2	9.59624e-06	3	1.43235e-05	2	8.84107e-06	2	8.36495e-06	1	4.16599e-06
	Total	22	0.000165628	29	0.000159723	47	0.000235146	41	0.000189204	38	0.000178032	28	0.000159849	64	0.000324172	49	0.000235108	67	0.000319892	98	0.000433212	275	0.00115018	326	0.00135811
Transition	carbon activit*	0	0	0	0	0	0	0	0	0	0	0	0	0	0	0	0	1	4.7745e-06	1	4.42053e-06	2	8.36495e-06	3	1.2498e-05
	carbon business	0	0	0	0	0	0	0	0	0	0	0	0	0	0	0	0	0	0	0	0	0	0	10	4.16599e-05
	carbon credit*	0	0	0	0	0	0	0	0	0	0	0	0	0	0	0	0	0	0	0	0	1	4.18247e-06	0	0
	carbon cost*	1	7.52853e-06	1	5.5077e-06	2	1.00062e-05	2	9.22948e-06	2	9.3701e-06	2	1.14178e-05	2	1.01304e-05	3	1.43944e-05	4	1.9098e-05	0	0	0	0	0	0
	carbon polic*	2	1.50571e-05	0	0	1	5.0031e-06	0	0	0	0	0	0	0	0	3	1.43944e-05	2	9.549e-06	1	4.42053e-06	0	0	2	8.33198e-06
	carbon price	1	7.52853e-06	2	1.10154e-05	3	1.50093e-05	3	1.38442e-05	3	1.40551e-05	1	5.7089e-06	2	1.01304e-05	5	2.39906e-05	4	1.9098e-05	3	1.32616e-05	20	8.36495e-05	9	3.74939e-05
	carbon project*	0	0	0	0	1	5.0031e-06	0	0	0	0	0	0	0	0	0	0	0	0	0	0	2	8.36495e-06	2	8.33198e-06
	carbon tax	0	0	0	0	0	0	0	0	0	0	1	5.7089e-06	2	1.01304e-05	0	0	0	0	1	4.42053e-06	1	4.18247e-06	1	4.16599e-06
	decarbon*	0	0	0	0	0	0	0	0	0	0	0	0	0	0	1	4.79812e-06	0	0	0	0	5	2.09124e-05	9	3.74939e-05
	sustainab*	34	0.00025597	36	0.000198277	37	0.000185115	50	0.000230737	55	0.000257678	37	0.000211229	45	0.000227934	52	0.000249502	50	0.000238725	54	0.000238709	118	0.000493532	206	0.000858194
	transition	12	9.03424e-05	18	9.91386e-05	34	0.000170105	20	9.22948e-05	10	4.68505e-05	10	5.7089e-05	12	6.07823e-05	31	0.000148742	82	0.000391509	117	0.000517203	170	0.00071102	176	0.000733214
	Total	50	0.000376427	57	0.000313939	78	0.000390242	75	0.000346105	70	0.000327953	51	0.000291154	63	0.000319107	95	0.000455821	143	0.000682754	177	0.000782435	319	0.00133421	418	0.00174138
Emissions	carbon abatement	0	0	0	0	0	0	0	0	0	0	0	0	0	0	0	0	0	0	0	0	0	0	0	0
	carbon dioxides/CO2	9	6.77568e-05	16	8.81232e-05	5	2.50155e-05	2	9.22948e-06	2	9.3701e-06	3	1.71267e-05	8	4.05215e-05	7	3.35868e-05	19	9.07155e-05	8	3.53643e-05	42	0.000175664	23	9.58178e-05
	emission*	56	0.000421598	65	0.000358	89	0.000445276	74	0.000341491	92	0.000431024	81	0.000462421	106	0.00053691	127	0.000609361	145	0.000692303	158	0.000698444	206	0.000861589	197	0.0008207
	carbon footprint*	1	7.52853e-06	0	0	1	5.0031e-06	1	4.61474e-06	1	4.68505e-06	1	5.7089e-06	1	5.06519e-06	2	9.59624e-06	1	4.7745e-06	1	4.42053e-06	2	8.36495e-06	0	0
	carbon intensity	1	7.52853e-06	1	5.5077e-06	4	2.00124e-05	6	2.76884e-05	4	1.87402e-05	1	5.7089e-06	1	5.06519e-06	1	4.79812e-06	0	0	0	0	25	0.000104562	20	8.33198e-05
	carbon neutral*	1	7.52853e-06	1	5.5077e-06	1	5.0031e-06	1	4.61474e-06	1	4.68505e-06	1	5.7089e-06	1	5.06519e-06	4	1.91925e-05	2	9.549e-06	2	8.84107e-06	4	1.67299e-05	0	0
	carbon sink	0	0	0	0	0	0	0	0	0	0	0	0	0	0	0	0	0	0	0	0	0	0	0	0
	ccs/ccus/capture/storage/removal	7	5.26997e-05	6	3.30462e-05	4	2.00124e-05	1	4.61474e-06	1	4.68505e-06	1	5.7089e-06	1	5.06519e-06	1	4.79812e-06	1	4.7745e-06	1	4.42053e-06	8	3.34598e-05	14	5.83239e-05
	energy efficiency	2	1.50571e-05	5	2.75385e-05	8	4.00248e-05	14	6.46063e-05	12	5.62206e-05	13	7.42157e-05	19	9.62386e-05	15	7.19718e-05	17	8.11665e-05	5	2.21027e-05	4	1.67299e-05	9	3.74939e-05
	flaring	0	0	4	2.20308e-05	2	1.00062e-05	3	1.38442e-05	4	1.87402e-05	1	5.7089e-06	3	1.51956e-05	2	9.59624e-06	4	1.9098e-05	4	1.76821e-05	1	4.18247e-06	5	2.08299e-05
	greenhouse /GHG	119	0.000895895	19	0.000104646	33	0.000165102	33	0.000152286	47	0.000220197	40	0.000228356	40	0.000202608	32	0.00015354	37	0.000176657	34	0.000150298	40	0.000167299	47	0.000195802
	Hydrofluorocarbon*/perfluorocarbon*	0	0	0	0	0	0	1	4.61474e-06	2	9.3701e-06	1	5.7089e-06	2	1.01304e-05	2	9.59624e-06	3	1.43235e-05	3	1.32616e-05	3	1.25474e-05	2	8.33198e-06
	methane/CH4	6	4.51712e-05	5	2.75385e-05	8	4.00248e-05	4	1.8459e-05	4	1.87402e-05	6	3.42534e-05	20	0.000101304	22	0.000105559	24	0.000114588	25	0.000110513	39	0.000163116	40	0.00016664
	net zero/ zero net	0	0	0	0	0	0	0	0	0	0	0	0	0	0	0	0	0	0	1	4.42053e-06	69	0.000288591	112	0.000466591
	N2O/nitrous oxide	0	0	0	0	0	0	0	0	1	4.68505e-06	1	5.7089e-06	1	5.06519e-06	1	4.79812e-06	1	4.7745e-06	1	4.42053e-06	1	4.18247e-06	1	4.16599e-06
	pollut*	12	9.03424e-05	24	0.000132185	33	0.000165102	31	0.000143057	25	0.000117126	21	0.000119887	13	6.58475e-05	14	6.71737e-05	12	5.7294e-05	12	5.30464e-05	14	5.85546e-05	16	6.66558e-05
	zero carbon	0	0	0	0	0	0	0	0	0	0	0	0	0	0	0	0	0	0	0	0	3	1.25474e-05	0	0
	Total	214	0.00161111	146	0.000804124	188	0.000940583	171	0.00078912	196	0.000918269	171	0.000976222	216	0.00109408	230	0.00110357	266	0.00127002	255	0.00112724	461	0.00192812	486	0.00202467
Low-carbon energy	algae	0	0	0	0	0	0	0	0	0	0	0	0	0	0	0	0	0	0	0	0	0	0	0	0
	alternative energy/fuel	21	0.000158099	17	9.36309e-05	27	0.000135084	23	0.000106139	21	9.8386e-05	9	5.13801e-05	7	3.54563e-05	14	6.71737e-05	20	9.549e-05	18	7.95696e-05	18	7.52845e-05	6	2.49959e-05
	battery	0	0	0	0	1	5.0031e-06	1	4.61474e-06	1	4.68505e-06	1	5.7089e-06	0	0	0	0	1	4.7745e-06	7	3.09437e-05	3	1.25474e-05	1	4.16599e-06
	bioenergy	0	0	0	0	4	2.00124e-05	4	1.8459e-05	1	4.68505e-06	0	0	5	2.53259e-05	11	5.27793e-05	4	1.9098e-05	9	3.97848e-05	25	0.000104562	8	3.33279e-05
	biofuel	20	0.000150571	25	0.000137692	31	0.000155096	49	0.000226122	27	0.000126496	24	0.000137014	39	0.000197542	26	0.000124751	29	0.000138461	26	0.000114934	29	0.000121292	14	5.83239e-05
	biomass	24	0.000180685	67	0.000369016	0	0	0	0	0	0	0	0	0	0	0	0	0	0	0	0	1	4.18247e-06	0	0
	biomethane	0	0	0	0	0	0	0	0	0	0	0	0	0	0	0	0	1	4.7745e-06	0	0	0	0	0	0
	biopower	0	0	0	0	0	0	0	0	0	0	0	0	0	0	0	0	6	2.8647e-05	4	1.76821e-05	5	2.09124e-05	4	1.6664e-05
	charging/charger	0	0	0	0	0	0	0	0	0	0	0	0	0	0	0	0	6	2.8647e-05	22	9.72518e-05	23	9.61969e-05	9	3.74939e-05
	clean* energy/fuels	5	3.76427e-05	6	3.30462e-05	5	2.50155e-05	4	1.8459e-05	5	2.34252e-05	3	1.71267e-05	4	2.02608e-05	3	1.43944e-05	8	3.8196e-05	5	2.21027e-05	6	2.50948e-05	8	3.33279e-05
	electricity/electrification	3	2.25856e-05	2	1.10154e-05	7	3.50217e-05	7	3.23032e-05	6	2.81103e-05	10	5.7089e-05	12	6.07823e-05	19	9.11643e-05	17	8.11665e-05	34	0.000150298	32	0.000133839	86	0.000358275
	ethanol	2	1.50571e-05	3	1.65231e-05	7	3.50217e-05	17	7.84506e-05	24	0.000112441	8	4.56712e-05	19	9.62386e-05	9	4.31831e-05	15	7.16175e-05	12	5.30464e-05	7	2.92773e-05	3	1.2498e-05
	EV	0	0	0	0	0	0	0	0	0	0	0	0	0	0	0	0	0	0	1	4.42053e-06	9	3.76423e-05	0	0
	geotheomal	0	0	0	0	0	0	0	0	0	0	0	0	0	0	0	0	0	0	0	0	0	0	0	0
	hydrogen	8	6.02283e-05	6	3.30462e-05	7	3.50217e-05	5	2.30737e-05	4	1.87402e-05	1	5.7089e-06	3	1.51956e-05	4	1.91925e-05	3	1.43235e-05	2	8.84107e-06	2	8.36495e-06	17	7.08218e-05
	hydro	0	0	0	0	1	5.0031e-06	1	4.61474e-06	1	4.68505e-06	1	5.7089e-06	1	5.06519e-06	1	4.79812e-06	2	9.549e-06	2	8.84107e-06	1	4.18247e-06	0	0
	low carbon/lower	20	0.000150571	25	0.000137692	16	8.00496e-05	20	9.22948e-05	10	4.68505e-05	8	4.56712e-05	18	9.11734e-05	43	0.000206319	77	0.000367637	81	0.000358063	139	0.000581364	145	0.000604069
	renewable*	31	0.000233385	78	0.000429601	16	8.00496e-05	26	0.000119983	17	7.96458e-05	15	8.56335e-05	43	0.000217803	36	0.000172732	43	0.000205304	67	0.000296176	92	0.000384788	114	0.000474923
	solar	28	0.000210799	29	0.000159723	10	5.0031e-05	3	1.38442e-05	1	4.68505e-06	1	5.7089e-06	6	3.03911e-05	6	2.87887e-05	21	0.000100265	40	0.000176821	61	0.000255131	80	0.000333279
	wind	27	0.00020327	25	0.000137692	36	0.000180112	27	0.000124598	14	6.55907e-05	16	9.13424e-05	40	0.000202608	37	0.00017753	33	0.000157559	38	0.00016798	38	0.000158934	76	0.000316615
	Total	189	0.00142289	283	0.00155868	168	0.000840521	187	0.000862956	132	0.000618426	97	0.000553764	197	0.000997842	209	0.00100281	286	0.00136551	368	0.00162676	491	0.00205359	571	0.00237878
	2009	2010	2011	2012	2013	2014	2015	2016	2017	2018	2019	2020
Climate Change	0.000165628	0.000159723	0.000235146	0.000189204	0.000178032	0.000159849	0.000324172	0.000235108	0.000319892	0.000433212	0.00115018	0.00135811
Transition	0.000376427	0.000313939	0.000390242	0.000346105	0.000327953	0.000291154	0.000319107	0.000455821	0.000682754	0.000782435	0.00133421	0.00174138
Emissions	0.00161111	0.000804124	0.000940583	0.00078912	0.000918269	0.000976222	0.00109408	0.00110357	0.00127002	0.00112724	0.00192812	0.00202467
Low-carbon energy	0.00142289	0.00155868	0.000840521	0.000862956	0.000618426	0.000553764	0.000997842	0.00100281	0.00136551	0.00162676	0.00205359	0.00237878
Total	0.00357605	0.00283647	0.00240649	0.00218739	0.00204268	0.00198099	0.0027352	0.0027973	0.00363817	0.00396964	0.0064661	0.00750295

## Sheet: Chevron
		2009	56211	2010	60710	2011	56474	2012	54382	2013	53174	2014	50420	2015	49420	2016	50713	2017	53377	2018	54192	2019	52651	2020	54529
Climate Change	1.5°C	0	0	0	0	0	0	0	0	0	0	0	0	0	0	0	0	0	0	0	0	0	0	0	0
	2°C/2 degree	0	0	0	0	0	0	0	0	0	0	0	0	0	0	0	0	0	0	0	0	0	0	0	0
	climate	0	0	0	0	0	0	1	1.83884e-05	1	1.88062e-05	1	1.98334e-05	1	2.02347e-05	1	1.97188e-05	15	0.00028102	13	0.000239888	7	0.000132951	5	9.16943e-05
	dual challenge	0	0	0	0	0	0	0	0	0	0	0	0	0	0	0	0	0	0	0	0	0	0	0	0
	IPCC	0	0	0	0	0	0	0	0	0	0	0	0	0	0	0	0	0	0	0	0	0	0	0	0
	Kyoto	0	0	0	0	0	0	1	1.83884e-05	1	1.88062e-05	1	1.98334e-05	1	2.02347e-05	1	1.97188e-05	0	0	0	0	0	0	0	0
	OGCI	0	0	0	0	0	0	0	0	0	0	0	0	0	0	0	0	0	0	2	3.69058e-05	0	0	0	0
	Paris	0	0	0	0	0	0	0	0	0	0	0	0	1	2.02347e-05	1	1.97188e-05	0	0	0	0	1	1.8993e-05	1	1.83389e-05
	UNFCCC	0	0	0	0	0	0	0	0	0	0	0	0	0	0	0	0	0	0	0	0	0	0	0	0
	warming	0	0	0	0	0	0	1	1.83884e-05	1	1.88062e-05	1	1.98334e-05	0	0	0	0	0	0	0	0	0	0	0	0
	Total	0	0	0	0	0	0	3	5.51653e-05	3	5.64186e-05	3	5.95002e-05	3	6.07042e-05	3	5.91564e-05	15	0.00028102	15	0.000276794	8	0.000151944	6	0.000110033
Transition	carbon activit*	0	0	0	0	0	0	0	0	0	0	0	0	0	0	0	0	0	0	0	0	0	0	0	0
	carbon business	0	0	0	0	0	0	0	0	0	0	0	0	0	0	0	0	0	0	0	0	0	0	0	0
	carbon credit*	0	0	0	0	0	0	0	0	0	0	0	0	0	0	0	0	0	0	0	0	0	0	0	0
	carbon cost*	0	0	0	0	0	0	0	0	0	0	0	0	0	0	0	0	0	0	0	0	0	0	0	0
	carbon polic*	0	0	0	0	0	0	0	0	0	0	0	0	0	0	0	0	0	0	0	0	0	0	0	0
	carbon price	0	0	0	0	0	0	0	0	0	0	0	0	0	0	0	0	0	0	0	0	0	0	0	0
	carbon project*	0	0	0	0	0	0	0	0	0	0	0	0	0	0	0	0	0	0	0	0	0	0	0	0
	carbon tax	0	0	0	0	0	0	0	0	0	0	0	0	1	2.02347e-05	1	1.97188e-05	0	0	0	0	0	0	0	0
	decarbon*	0	0	0	0	0	0	0	0	0	0	0	0	0	0	0	0	0	0	0	0	0	0	0	0
	sustainab*	1	1.77901e-05	1	1.64718e-05	1	1.77073e-05	3	5.51653e-05	0	0	0	0	0	0	0	0	4	7.49386e-05	1	1.84529e-05	11	0.000208923	17	0.000311761
	transition	0	0	0	0	0	0	0	0	1	1.88062e-05	2	3.96668e-05	0	0	2	3.94376e-05	1	1.87347e-05	6	0.000110717	7	0.000132951	5	9.16943e-05
	Total	1	1.77901e-05	1	1.64718e-05	1	1.77073e-05	3	5.51653e-05	1	1.88062e-05	2	3.96668e-05	1	2.02347e-05	3	5.91564e-05	5	9.36733e-05	7	0.00012917	18	0.000341874	22	0.000403455
Emissions	carbon abatement	0		0		0		0		0		0		0		0		0		0		0		0	0
	carbon dioxides/CO2	1	1.77901e-05	1	1.64718e-05	1	1.77073e-05	2	3.67769e-05	2	3.76124e-05	1	1.98334e-05	1	2.02347e-05	1	1.97188e-05	1	1.87347e-05	5	9.22645e-05	4	7.5972e-05	1	1.83389e-05
	emission	0	0	0	0	0	0	3	5.51653e-05	3	5.64186e-05	4	7.93336e-05	2	4.04694e-05	2	3.94376e-05	2	3.74693e-05	8	0.000147623	6	0.000113958	9	0.00016505
	carbon footprint*	0	0	0	0	0	0	0	0	0	0	0	0	0	0	0	0	0	0	0	0	0	0	0	0
	carbon intensity	0	0	0	0	0	0	0	0	0	0	0	0	0	0	0	0	0	0	0	0	3	5.6979e-05	0	0
	carbon neutral*	0	0	0	0	0	0	0	0	0	0	0	0	0	0	0	0	0	0	0	0	0	0	0	0
	carbon sink	0	0	0	0	0	0	0	0	0	0	0	0	0	0	0	0	0	0	0	0	0	0	0	0
	ccs/ccus/capture/storage/removal	0	0	0	0	0	0	0	0	0	0	0	0	0	0	0	0	0	0	0	0	0	0	3	5.50166e-05
	energy efficiency	4	7.11604e-05	8	0.000131774	0	0	5	9.19422e-05	6	0.000112837	5	9.9167e-05	4	8.09389e-05	1	1.97188e-05	1	1.87347e-05	1	1.84529e-05	1	1.8993e-05	1	1.83389e-05
	flaring	0	0	0	0	0	0	0	0	0	0	0	0	0	0	0	0	0	0	2	3.69058e-05	0	0	1	1.83389e-05
	greenhouse/GHG	1	1.77901e-05	1	1.64718e-05	1	1.77073e-05	2	3.67769e-05	2	3.76124e-05	2	3.96668e-05	4	8.09389e-05	4	7.88752e-05	4	7.49386e-05	8	0.000147623	8	0.000151944	7	0.000128372
	Hydrofluorocarbon*/perfluorocarbon*	0	0	2	3.29435e-05	2	3.54145e-05	2	3.67769e-05	2	3.76124e-05	2	3.96668e-05	2	4.04694e-05	2	3.94376e-05	2	3.74693e-05	2	3.69058e-05	2	3.7986e-05	0	0
	methane/CH4	1	1.77901e-05	1	1.64718e-05	1	1.77073e-05	1	1.83884e-05	1	1.88062e-05	1	1.98334e-05	2	4.04694e-05	2	3.94376e-05	1	1.87347e-05	3	5.53587e-05	1	1.8993e-05	2	3.66777e-05
	net zero/ zero net	0	0	0	0	0	0	0	0	0	0	0	0	0	0	0	0	0	0	1	1.84529e-05	0	0	0	0
	N2O/nitrous oxide	1	1.77901e-05	1	1.64718e-05	1	1.77073e-05	1	1.83884e-05	1	1.88062e-05	1	1.98334e-05	1	2.02347e-05	1	1.97188e-05	1	1.87347e-05	1	1.84529e-05	1	1.8993e-05	1	1.83389e-05
	pollut*	1	1.77901e-05	1	1.64718e-05	1	1.77073e-05	1	1.83884e-05	1	1.88062e-05	1	1.98334e-05	1	2.02347e-05	1	1.97188e-05	3	5.6204e-05	2	3.69058e-05	2	3.7986e-05	2	3.66777e-05
	zero carbon	0	0	0	0	0	0	0	0	0	0	0	0	0	0	0	0	0	0	0	0	0	0	0	0
	Total	9	0.000160111	15	0.000247076	7	0.000123951	17	0.000312603	18	0.000338511	17	0.000337168	17	0.00034399	14	0.000276063	15	0.00028102	33	0.000608946	28	0.000531804	27	0.000495149
Low-carbon energy	algae	0	0	0	0	0	0	0	0	0	0	0	0	0	0	0	0	0	0	0	0	0	0	0	0
	alternative energy/fuel/power	4	7.11604e-05	4	6.5887e-05	5	8.85363e-05	5	9.19422e-05	3	5.64186e-05	0	0	0	0	0	0	0	0	0	0	0	0	1	1.83389e-05
	battery	0	0	0	0	0	0	0	0	0	0	0	0	0	0	0	0	0	0	1	1.84529e-05	1	1.8993e-05	1	1.83389e-05
	bioenergy	0	0	0	0	0	0	0	0	0	0	0	0	0	0	0	0	0	0	0	0	0	0	0	0
	biofuel	5	8.89506e-05	4	6.5887e-05	4	7.08291e-05	4	7.35537e-05	4	7.52247e-05	2	3.96668e-05	1	2.02347e-05	0	0	0	0	0	0	0	0	0	0
	biomass	2	3.55802e-05	1	1.64718e-05	1	1.77073e-05	1	1.83884e-05	1	1.88062e-05	1	1.98334e-05	0	0	0	0	0	0	0	0	0	0	0	0
	biomethane	0	0	0	0	0	0	0	0	0	0	0	0	0	0	0	0	0	0	0	0	0	0	1	1.83389e-05
	biopower	0	0	0	0	0	0	0	0	0	0	0	0	0	0	0	0	0	0	0	0	0	0	0	0
	charging/charger	0	0	0	0	0	0	0	0	0	0	0	0	0	0	0	0	0	0	1	1.84529e-05	1	1.8993e-05	0	0
	clean	0	0	0	0	0	0	0	0	0	0	0	0	0	0	0	0	4	7.49386e-05	8	0.000147623	5	9.4965e-05	3	5.50166e-05
	electricity/electrification	2	3.55802e-05	1	1.64718e-05	1	1.77073e-05	5	9.19422e-05	1	1.88062e-05	1	1.98334e-05	1	2.02347e-05	0	0	1	1.87347e-05	3	5.53587e-05	3	5.6979e-05	4	7.33555e-05
	ethanol	0	0	0	0	0	0	0	0	0	0	0	0	0	0	0	0	0	0	0	0	0	0	0	0
	EV	0	0	0	0	0	0	0	0	0	0	0	0	0	0	0	0	0	0	0	0	0	0	0	0
	geothermal	4	7.11604e-05	4	6.5887e-05	3	5.31218e-05	3	5.51653e-05	3	5.64186e-05	3	5.95002e-05	3	6.07042e-05	2	3.94376e-05	1	1.87347e-05	0	0	0	0	0	0
	hydrogen	1	1.77901e-05	1	1.64718e-05	2	3.54145e-05	2	3.67769e-05	2	3.76124e-05	2	3.96668e-05	3	6.07042e-05	0	0	0	0	1	1.84529e-05	1	1.8993e-05	1	1.83389e-05
	hydro	0	0	0	0	0	0	0	0	0	0	0	0	0	0	0	0	0	0	0	0	0	0	0	0
	low carbon/lower	0	0	0	0	0	0	0	0	0	0	0	0	1	2.02347e-05	1	1.97188e-05	0	0	0	0	2	3.7986e-05	34	0.000623521
	renewable	8	0.000142321	9	0.000148246	6	0.000106244	8	0.000147107	8	0.000150449	6	0.000119	5	0.000101174	2	3.94376e-05	2	3.74693e-05	2	3.69058e-05	7	0.000132951	19	0.000348438
	solar	2	3.55802e-05	2	3.29435e-05	1	1.77073e-05	1	1.83884e-05	2	3.76124e-05	1	1.98334e-05	1	2.02347e-05	0	0	0	0	0	0	0	0	0	0
	wind	1	1.77901e-05	1	1.64718e-05	1	1.77073e-05	1	1.83884e-05	1	1.88062e-05	1	1.98334e-05	1	2.02347e-05	0	0	0	0	0	0	0	0	0	0
	Total	29	0.000515913	27	0.000444737	24	0.000424974	30	0.000551653	25	0.000470155	17	0.000337168	16	0.000323756	5	9.8594e-05	8	0.000149877	16	0.000295247	20	0.00037986	64	0.00117369
	2009	2010	2011	2012	2013	2014	2015	2016	2017	2018	2019	2020
Climate Change	0	0	0	5.51653e-05	5.64186e-05	5.95002e-05	6.07042e-05	5.91564e-05	0.00028102	0.000276794	0.000151944	0.000110033
Transition	1.77901e-05	1.64718e-05	1.77073e-05	5.51653e-05	1.88062e-05	3.96668e-05	2.02347e-05	5.91564e-05	9.36733e-05	0.00012917	0.000341874	0.000403455
Emissions	0.000160111	0.000247076	0.000123951	0.000312603	0.000338511	0.000337168	0.00034399	0.000276063	0.00028102	0.000608946	0.000531804	0.000495149
Low-carbon energy	0.000515913	0.000444737	0.000424974	0.000551653	0.000470155	0.000337168	0.000323756	9.8594e-05	0.000149877	0.000295247	0.00037986	0.00117369
Total	0.000693814	0.000708285	0.000566632	0.000974587	0.000883891	0.000773503	0.000748685	0.00049297	0.00080559	0.00131016	0.00140548	0.00218233

## Sheet: EM
		2009	20648	2010	19343	2011	13714	2012	21620	2013	17840	2014	18485	2015	17521	2016	17302	2017	12648	2018	14751	2019	15884	2020	63759
Climate Change	1.5°C	0	0	0	0	0	0	0	0	0	0	0	0	0	0	0	0	0	0	0	0	0	0	0	0
	2°C/2 degree	0	0	0	0	0	0	0	0	0	0	0	0	0	0	0	0	0	0	2	0.000135584	0	0	0	0
	climate	0	0	2	0.000103397	3	0.000218755	0	0	0	0	1	5.40979e-05	1	5.70744e-05	1	5.77968e-05	2	0.000158128	2	0.000135584	10	0.000629564	29	0.000454838
	dual challenge	1	4.84308e-05	0	0	0	0	0	0	0	0	0	0	0	0	0	0	1	7.90639e-05	1	6.7792e-05	1	6.29564e-05	0	0
	IPCC	0	0	0	0	0	0	0	0	0	0	0	0	0	0	0	0	0	0	0	0	1	6.29564e-05	0	0
	Kyoto	0	0	0	0	0	0	0	0	0	0	0	0	0	0	0	0	0	0	0	0	0	0	0	0
	OGCI	0	0	0	0	0	0	0	0	0	0	0	0	0	0	0	0	0	0	0	0	0	0	0	0
	Paris	0	0	0	0	0	0	0	0	0	0	0	0	0	0	0	0	0	0	0	0	0	0	12	0.000188209
	UNFCCC	0	0	0	0	0	0	0	0	0	0	0	0	0	0	0	0	0	0	0	0	0	0	1	1.56841e-05
	warming	0	0	0	0	0	0	0	0	0	0	0	0	0	0	0	0	0	0	0	0	0	0	0	0
	Total	1	4.84308e-05	2	0.000103397	3	0.000218755	0	0	0	0	1	5.40979e-05	1	5.70744e-05	1	5.77968e-05	3	0.000237192	5	0.00033896	12	0.000755477	42	0.000658731
Transition	carbon activit*	0	0	0	0	0	0	0	0	0	0	0	0	0	0	0	0	0	0	0	0	0	0	0	0
	carbon business	0	0	0	0	0	0	0	0	0	0	0	0	0	0	0	0	0	0	0	0	0	0	0	0
	carbon credit*	0	0	0	0	0	0	0	0	0	0	0	0	0	0	0	0	0	0	0	0	0	0	0	0
	carbon cost*	0	0	0	0	0	0	0	0	0	0	0	0	0	0	0	0	0	0	0	0	0	0	0	0
	carbon polic*	0	0	0	0	0	0	0	0	0	0	0	0	0	0	0	0	0	0	0	0	0	0	1	1.56841e-05
	carbon price	0	0	0	0	0	0	0	0	0	0	0	0	0	0	0	0	0	0	0	0	0	0	0	0
	carbon project*	0	0	0	0	0	0	0	0	0	0	0	0	0	0	0	0	0	0	0	0	0	0	0	0
	carbon tax	0	0	0	0	0	0	0	0	0	0	0	0	0	0	0	0	0	0	1	6.7792e-05	0	0	1	1.56841e-05
	decarbon*	0	0	0	0	0	0	0	0	0	0	0	0	0	0	0	0	1	7.90639e-05	0	0	0	0	1	1.56841e-05
	sustainab*	2	9.68617e-05	7	0.000361888	1	7.29182e-05	3	0.00013876	5	0.000280269	3	0.000162294	2	0.000114149	5	0.000288984	9	0.000711575	9	0.000610128	9	0.000566608	10	0.000156841
	transition	0	0	0	0	1	7.29182e-05	3	0.00013876	0	0	0	0	0	0	1	5.77968e-05	0	0	0	0	0	0	5	7.84203e-05
	Total	2	9.68617e-05	7	0.000361888	2	0.000145836	6	0.000277521	5	0.000280269	3	0.000162294	2	0.000114149	6	0.000346781	10	0.000790639	10	0.00067792	9	0.000566608	18	0.000282313
Emissions	carbon abatement	0	0	0	0	0	0	0	0	0	0	0	0	0	0	0	0	0	0	0	0	0	0	0	0
	carbon dioxides/CO2	10	0.000484308	5	0.000258491	0	0	0	0	0	0	2	0.000108196	4	0.000228297	8	0.000462374	4	0.000316256	4	0.000271168	7	0.000440695	11	0.000172525
	emission	31	0.00150136	8	0.000413586	6	0.000437509	3	0.00013876	9	0.000504484	7	0.000378685	15	0.000856116	16	0.000924749	11	0.000869703	9	0.000610128	41	0.00258121	61	0.000956728
	carbon footprint*	0	0	0	0	0	0	0	0	0	0	0	0	0	0	0	0	0	0	0	0	0	0	0	0
	carbon intensity	0	0	0	0	0	0	0	0	0	0	0	0	0	0	1	5.77968e-05	1	7.90639e-05	0	0	0	0	0	0
	carbon neutral*	0	0	0	0	0	0	0	0	0	0	0	0	0	0	0	0	0	0	0	0	0	0	0	0
	carbon sink	0	0	0	0	0	0	0	0	0	0	0	0	0	0	0	0	0	0	0	0	0	0	0	0
	ccs/ccus/capture/storage/removal	0	0	0	0	0	0	0	0	0	0	1	5.40979e-05	0	0	9	0.000520171	4	0.000316256	4	0.000271168	7	0.000440695	22	0.000345049
	energy efficiency	9	0.000435878	7	0.000361888	19	0.00138545	8	0.000370028	6	0.000336323	3	0.000162294	10	0.000570744	7	0.000404578	1	7.90639e-05	0	0	2	0.000125913	6	9.41044e-05
	flaring	1	4.84308e-05	1	5.16983e-05	0	0	1	4.62535e-05	3	0.000168161	3	0.000162294	1	5.70744e-05	0	0	1	7.90639e-05	1	6.7792e-05	1	6.29564e-05	5	7.84203e-05
	greenhouse/GHG	3	0.000145293	5	0.000258491	4	0.000291673	0	0	2	0.000112108	1	5.40979e-05	4	0.000228297	3	0.00017339	2	0.000158128	2	0.000135584	4	0.000251826	27	0.00042347
	Hydrofluorocarbon*/perfluorocarbon*	0	0	0	0	0	0	0	0	0	0	0	0	0	0	0	0	0	0	0	0	0	0	0	0
	methane/CH4	0	0	0	0	0	0	0	0	0	0	0	0	0	0	1	5.77968e-05	1	7.90639e-05	1	6.7792e-05	0	0	6	9.41044e-05
	net zero/ zero net	0	0	0	0	0	0	0	0	0	0	0	0	0	0	0	0	0	0	0	0	0	0	4	6.27362e-05
	N2O/nitrous oxide	0	0	0	0	0	0	0	0	0	0	0	0	0	0	0	0	0	0	0	0	0	0	0	0
	pollut*	0	0	0	0	0	0	0	0	0	0	0	0	0	0	0	0	0	0	0	0	1	6.29564e-05	0	0
	zero carbon	0	0	0	0	0	0	0	0	0	0	0	0	0	0	0	0	0	0	0	0	0	0	0	0
	Total	54	0.00261527	26	0.00134416	29	0.00211463	12	0.000555042	20	0.00112108	17	0.000919665	34	0.00194053	45	0.00260086	25	0.0019766	21	0.00142363	63	0.00396626	142	0.00222714
Low-carbon energy	algae	2	9.68617e-05	6	0.00031019	0	0	0	0	0	0	0	0	7	0.000399521	1	5.77968e-05	3	0.000237192	2	0.000135584	1	6.29564e-05	2	3.13681e-05
	alternative energy/fuel	0	0	0	0	0	0	0	0	0	0	0	0	0	0	0	0	0	0	0	0	0	0	8	0.000125472
	battery	1	4.84308e-05	0	0	0	0	0	0	0	0	0	0	0	0	1	5.77968e-05	1	7.90639e-05	1	6.7792e-05	3	0.000188869	0	0
	bioenergy	0	0	0	0	0	0	0	0	0	0	0	0	0	0	0	0	0	0	0	0	0	0	0	0
	biofuel	5	0.000242154	6	0.00031019	4	0.000291673	2	9.25069e-05	2	0.000112108	2	0.000108196	7	0.000399521	5	0.000288984	3	0.000237192	4	0.000271168	4	0.000251826	11	0.000172525
	biomass	3	0.000145293	1	5.16983e-05	1	7.29182e-05	1	4.62535e-05	1	5.60538e-05	1	5.40979e-05	2	0.000114149	1	5.77968e-05	0	0	0	0	2	0.000125913	2	3.13681e-05
	biomethane	0	0	0	0	0	0	0	0	0	0	0	0	0	0	0	0	0	0	0	0	0	0	0	0
	biopower	0	0	0	0	0	0	0	0	0	0	0	0	0	0	0	0	0	0	0	0	0	0	0	0
	charg*	0	0	0	0	0	0	0	0	0	0	0	0	0	0	0	0	0	0	0	0	0	0	0	0
	clean	1	4.84308e-05	1	5.16983e-05	0	0	0	0	0	0	7	0.000378685	6	0.000342446	1	5.77968e-05	2	0.000158128	2	0.000135584	3	0.000188869	3	4.70522e-05
	electricity/electrification/electric	8	0.000387447	2	0.000103397	4	0.000291673	1	4.62535e-05	0	0	0	0	2	0.000114149	1	5.77968e-05	2	0.000158128	2	0.000135584	7	0.000440695	14	0.000219577
	ethanol	1	4.84308e-05	0	0	0	0	0	0	1	5.60538e-05	1	5.40979e-05	1	5.70744e-05	2	0.000115594	0	0	0	0	0	0	0	0
	EV	0	0	0	0	0	0	0	0	0	0	0	0	0	0	0	0	0	0	0	0	3	0.000188869	0	0
	geothermal	0	0	0	0	0	0	0	0	0	0	0	0	0	0	0	0	0	0	0	0	0	0	1	1.56841e-05
	hydrogen	0	0	0	0	1	7.29182e-05	0	0	0	0	0	0	0	0	0	0	0	0	0	0	0	0	7	0.000109788
	hydro	1	4.84308e-05	1	5.16983e-05	1	7.29182e-05	1	4.62535e-05	1	5.60538e-05	1	5.40979e-05	1	5.70744e-05	0	0	0	0	0	0	0	0	1	1.56841e-05
	low carbon/lower	0	0	0	0	0	0	0	0	0	0	0	0	1	5.70744e-05	2	0.000115594	2	0.000158128	2	0.000135584	3	0.000188869	17	0.000266629
	renewable	3	0.000145293	0	0	0	0	0	0	0	0	1	5.40979e-05	1	5.70744e-05	2	0.000115594	1	7.90639e-05	1	6.7792e-05	2	0.000125913	9	0.000141157
	solar	4	0.000193723	1	5.16983e-05	1	7.29182e-05	1	4.62535e-05	1	5.60538e-05	1	5.40979e-05	1	5.70744e-05	2	0.000115594	1	7.90639e-05	0	0	4	0.000251826	3	4.70522e-05
	wind	8	0.000387447	1	5.16983e-05	1	7.29182e-05	1	4.62535e-05	2	0.000112108	2	0.000108196	2	0.000114149	2	0.000115594	1	7.90639e-05	0	0	4	0.000251826	4	6.27362e-05
	Total	37	0.00179194	19	0.000982267	13	0.000947936	7	0.000323774	8	0.00044843	16	0.000865567	31	0.00176931	20	0.00115594	16	0.00126502	14	0.000949088	36	0.00226643	82	0.00128609
	2009	2010	2011	2012	2013	2014	2015	2016	2017	2018	2019	2020
Climate Change	4.84308e-05	0.000103397	0.000218755	0	0	5.40979e-05	5.70744e-05	5.77968e-05	0.000237192	0.00033896	0.000755477	0.000658731
Transition	9.68617e-05	0.000361888	0.000145836	0.000277521	0.000280269	0.000162294	0.000114149	0.000346781	0.000790639	0.00067792	0.000566608	0.000282313
Emissions	0.00261527	0.00134416	0.00211463	0.000555042	0.00112108	0.000919665	0.00194053	0.00260086	0.0019766	0.00142363	0.00396626	0.00222714
Low-carbon energy	0.00179194	0.000982267	0.000947936	0.000323774	0.00044843	0.000865567	0.00176931	0.00115594	0.00126502	0.000949088	0.00226643	0.00128609
Total	0.0045525	0.00279171	0.00342715	0.00115634	0.00184978	0.00200162	0.00388106	0.00416137	0.00426945	0.0033896	0.00755477	0.00445427

## Sheet: Shell
		2009	101665	2010	96694	2011	98860	2012	99514	2013	104939	2014	109589	2015	128363	2016	164097	2017	156256	2018	171155	2019	178837	2020	226878
Climate Change	1.5°C	0	0	0	0	0	0	0	0	0	0	0	0	0	0	0	0	1	6.39975e-06	5	2.92133e-05	5	2.79584e-05	16	7.05225e-05
	2°C/2 degree	0	0	0	0	0	0	0	0	0	0	0	0	4	3.11616e-05	2	1.21879e-05	2	1.27995e-05	4	2.33706e-05	4	2.23667e-05	1	4.40766e-06
	climate	8	7.86898e-05	6	6.20514e-05	8	8.09225e-05	10	0.000100488	8	7.62348e-05	15	0.000136875	15	0.000116856	15	9.14093e-05	72	0.000460782	89	0.000519996	128	0.000715736	237	0.00104461
	dual challenge	0	0	0	0	0	0	0	0	0	0	0	0	0	0	0	0	1	6.39975e-06	1	5.84266e-06	1	5.59168e-06	1	4.40766e-06
	IPCC	0	0	0	0	0	0	0	0	0	0	0	0	2	1.55808e-05	1	6.09396e-06	2	1.27995e-05	3	1.7528e-05	3	1.67751e-05	7	3.08536e-05
	Kyoto	1	9.83623e-06	1	1.03419e-05	0	0	0	0	0	0	0	0	1	7.79041e-06	0	0	0	0	49	0.00028629	0	0	0	0
	OGCI	0	0	0	0	0	0	0	0	0	0	0	0	0	0	0	0	5	3.19988e-05	3	1.7528e-05	5	2.79584e-05	6	2.64459e-05
	Paris	0	0	0	0	0	0	0	0	0	0	1	9.125e-06	6	4.67424e-05	7	4.26577e-05	15	9.59963e-05	27	0.000157752	72	0.000402601	47	0.00020716
	UNFCCC	0	0	0	0	0	0	0	0	0	0	0	0	0	0	0	0	0	0	0	0	0	0	0	0
	warming	0	0	0	0	0	0	0	0	0	0	0	0	1	7.79041e-06	2	1.21879e-05	3	1.91993e-05	5	2.92133e-05	5	2.79584e-05	8	3.52612e-05
	Total	9	8.8526e-05	7	7.23933e-05	8	8.09225e-05	10	0.000100488	8	7.62348e-05	16	0.000146	29	0.000225922	27	0.000164537	101	0.000646375	186	0.00108673	223	0.00124695	323	0.00142367
	carbon activit*	0	0	0	0	0	0	0	0	0	0	0	0	0	0	0	0	0	0	0	0	0	0	0	0
	carbon business	0	0	0	0	0	0	0	0	0	0	0	0	0	0	0	0	0	0	0	0	1	5.59168e-06	3	1.3223e-05
	carbon credit*	0	0	0	0	0	0	0	0	0	0	0	0	0	0	0	0	0	0	0	0	3	1.67751e-05	5	2.20383e-05
	carbon cost*	0	0	0	0	0	0	0	0	0	0	0	0	0	0	0	0	0	0	2	1.16853e-05	7	3.91418e-05	12	5.28919e-05
	carbon polic*	0	0	0	0	0	0	0	0	0	0	0	0	0	0	0	0	0	0	0	0	0	0	0	0
	carbon price	0	0	0	0	0	0	0	0	0	0	0	0	2	1.55808e-05	0	0	4	2.5599e-05	0	0	0	0	1	4.40766e-06
	carbon project*	0	0	0	0	0	0	0	0	0	0	0	0	0	0	0	0	0	0	0	0	0	0	0	0
	carbon tax	0	0	0	0	0	0	0	0	0	0	0	0	0	0	0	0	0	0	0	0	0	0	1	4.40766e-06
	decarbon*	0	0	0	0	0	0	0	0	0	0	0	0	0	0	0	0	0	0	4	2.33706e-05	9	5.03252e-05	37	0.000163083
	sustainab*	41	0.000403285	41	0.000424018	32	0.00032369	31	0.000311514	29	0.000276351	32	0.000292	31	0.000241503	44	0.000268134	44	0.000281589	48	0.000280448	97	0.000542393	134	0.000590626
	transition	9	8.8526e-05	1	1.03419e-05	2	2.02306e-05	1	1.00488e-05	5	4.76467e-05	5	4.5625e-05	11	8.56945e-05	31	0.000188913	62	0.000396785	111	0.000648535	200	0.00111834	272	0.00119888
	Total	50	0.000491811	42	0.00043436	34	0.000343921	32	0.000321563	34	0.000323998	37	0.000337625	44	0.000342778	75	0.000457047	110	0.000703973	165	0.000964038	317	0.00177256	465	0.00204956
Emissions	carbon abatement	0	0	0	0	0	0	0	0	0	0	0	0	0	0	0	0	0	0	0	0	1	5.59168e-06	1	4.40766e-06
	carbon dioxides/CO2	28	0.000275414	29	0.000299915	32	0.00032369	35	0.000351709	30	0.00028588	36	0.0003285	40	0.000311616	0	0	36	0.000230391	38	0.000222021	43	0.000240442	66	0.000290905
	emission	19	0.000186888	27	0.000279231	28	0.000283229	29	0.000291416	37	0.000352586	39	0.000355875	62	0.000483005	69	0.000420483	109	0.000697573	134	0.000782916	147	0.000821978	360	0.00158676
	carbon footprint*	0	0	0	0	0	0	0	0	0	0	0	0	0	0	0	0	16	0.000102396	39	0.000227864	59	0.000329909	27	0.000119007
	carbon intensity	0	0	0	0	0	0	0	0	0	0	0	0	0	0	3	1.82819e-05	2	1.27995e-05	6	3.50559e-05	7	3.91418e-05	38	0.000167491
	carbon neutral*	0	0	0	0	1	1.01153e-05	0	0	0	0	0	0	1	7.79041e-06	1	6.09396e-06	1	6.39975e-06	0	0	5	2.79584e-05	7	3.08536e-05
	carbon sink	0	0	0	0	0	0	0	0	0	0	0	0	0	0	0	0	0	0	3	1.7528e-05	3	1.67751e-05	8	3.52612e-05
	ccs/ccus/capture/storage/removal	5	4.91811e-05	17	0.000175812	21	0.000212422	24	0.000241172	25	0.000238234	21	0.000191625	45	0.000350568	54	0.000329074	48	0.000307188	55	0.000321346	59	0.000329909	81	0.00035702
	energy efficiency	2	1.96725e-05	6	6.20514e-05	5	5.05766e-05	5	5.02442e-05	3	2.8588e-05	4	3.65e-05	8	6.23233e-05	4	2.43758e-05	5	3.19988e-05	5	2.92133e-05	6	3.35501e-05	6	2.64459e-05
	flaring	4	3.93449e-05	5	5.17095e-05	6	6.06919e-05	8	8.03907e-05	8	7.62348e-05	11	0.000100375	17	0.000132437	16	9.75033e-05	16	0.000102396	15	8.76399e-05	13	7.26919e-05	15	6.61148e-05
	greenhouse/GHG	7	6.88536e-05	4	4.13676e-05	5	5.05766e-05	2	2.00977e-05	7	6.67054e-05	8	7.3e-05	25	0.00019476	35	0.000213288	66	0.000422384	60	0.000350559	53	0.000296359	81	0.00035702
	Hydrofluorocarbon*/perfluorocarbon*	0	0	0	0	0	0	0	0	2	1.90587e-05	2	1.825e-05	2	1.55808e-05	2	1.21879e-05	2	1.27995e-05	2	1.16853e-05	2	1.11834e-05	2	8.81531e-06
	methane/CH4	0	0	3	3.10257e-05	4	4.04613e-05	7	7.03419e-05	2	1.90587e-05	2	1.825e-05	8	6.23233e-05	15	9.14093e-05	26	0.000166394	34	0.00019865	37	0.000206892	56	0.000246829
	net zero/ zero net	0	0	0	0	0	0	0	0	0	0	0	0	0	0	0	0	1	6.39975e-06	3	1.7528e-05	5	2.79584e-05	105	0.000462804
	N2O/nitrous oxide	0	0	0	0	0	0	0	0	1	9.52935e-06	1	9.125e-06	1	7.79041e-06	1	6.09396e-06	1	6.39975e-06	1	5.84266e-06	1	5.59168e-06	1	4.40766e-06
	pollut*	0	0	1	1.03419e-05	0	0	1	1.00488e-05	3	2.8588e-05	0	0	1	7.79041e-06	0	0	1	6.39975e-06	1	5.84266e-06	5	2.79584e-05	8	3.52612e-05
	zero carbon	0	0	0	0	0	0	0	0	0	0	0	0	0	0	0	0	0	0	0	0	0	0	0	0
	Total	65	0.000639355	92	0.000951455	102	0.00103176	111	0.00111542	118	0.00112446	124	0.0011315	210	0.00163599	200	0.00121879	330	0.00211192	396	0.00231369	446	0.00249389	862	0.0037994
Low-carbon energy	algae	0	0	0	0	0	0	0	0	0	0	0	0	0	0	0	0	0	0	0	0	0	0	0	0
	alternative energy/fuel	6	5.90174e-05	4	4.13676e-05	4	4.04613e-05	4	4.01953e-05	3	2.8588e-05	3	2.7375e-05	2	1.55808e-05	0	0	0	0	0	0	0	0	1	4.40766e-06
	battery	0	0	0	0	0	0	1	1.00488e-05	0	0	0	0	0	0	0	0	4	2.5599e-05	4	2.33706e-05	4	2.23667e-05	2	8.81531e-06
	bioenergy	0	0	0	0	0	0	0	0	0	0	0	0	0	0	0	0	1	6.39975e-06	0	0	0	0	0	0
	biofuel	19	0.000186888	29	0.000299915	33	0.000333805	28	0.000281367	23	0.000219175	29	0.000264625	28	0.000218131	32	0.000195007	30	0.000191993	26	0.000151909	42	0.000234851	64	0.00028209
	biomass	0	0	1	1.03419e-05	0	0	0	0	0	0	0	0	3	2.33712e-05	4	2.43758e-05	2	1.27995e-05	1	5.84266e-06	2	1.11834e-05	2	8.81531e-06
	biomethane	0	0	0	0	0	0	0	0	0	0	0	0	0	0	0	0	0	0	2	1.16853e-05	1	5.59168e-06	1	4.40766e-06
	biopower	0	0	0	0	0	0	0	0	0	0	0	0	0	0	0	0	6	3.83985e-05	4	2.33706e-05	0	0	0	0
	charg*	0	0	0	0	0	0	0	0	0	0	0	0	0	0	0	0	12	7.67971e-05	12	7.01119e-05	9	5.03252e-05	14	6.17072e-05
	clean * energy/ cleaner	2	1.96725e-05	1	1.03419e-05	2	2.02306e-05	1	1.00488e-05	0	0	0	0	1	7.79041e-06	4	2.43758e-05	12	7.67971e-05	6	3.50559e-05	20	0.000111834	18	7.93378e-05
	Electricity/electrification/ electric	9	8.8526e-05	3	3.10257e-05	5	5.05766e-05	6	6.0293e-05	5	4.76467e-05	3	2.7375e-05	6	4.67424e-05	14	8.53154e-05	30	0.000191993	31	0.000181122	48	0.000268401	66	0.000290905
	ethanol	5	4.91811e-05	6	6.20514e-05	9	9.10378e-05	6	6.0293e-05	4	3.81174e-05	8	7.3e-05	10	7.79041e-05	11	6.70335e-05	7	4.47983e-05	7	4.08986e-05	6	3.35501e-05	6	2.64459e-05
	EV	0	0	0	0	0	0	0	0	0	0	0	0	0	0	0	0	3	1.91993e-05	4	2.33706e-05	4	2.23667e-05	4	1.76306e-05
	geothermal	0	0	0	0	0	0	0	0	0	0	0	0	0	0	0	0	0	0	0	0	0	0	0	0
	hydrogen	2	1.96725e-05	2	2.06838e-05	2	2.02306e-05	2	2.00977e-05	2	1.90587e-05	2	1.825e-05	4	3.11616e-05	12	7.31275e-05	17	0.000108796	15	8.76399e-05	28	0.000156567	39	0.000171899
	hydro	0	0	0	0	0	0	0	0	0	0	0	0	0	0	0	0	0	0	1	5.84266e-06	2	1.11834e-05	2	8.81531e-06
	low carbon/lower	2	1.96725e-05	2	2.06838e-05	2	2.02306e-05	2	2.00977e-05	3	2.8588e-05	4	3.65e-05	8	6.23233e-05	10	6.09396e-05	21	0.000134395	30	0.00017528	39	0.000218076	67	0.000295313
	renewable	3	2.95087e-05	6	6.20514e-05	4	4.04613e-05	4	4.01953e-05	4	3.81174e-05	4	3.65e-05	6	4.67424e-05	6	3.65637e-05	12	7.67971e-05	18	0.000105168	33	0.000184526	91	0.000401097
	solar	2	1.96725e-05	0	0	0	0	0	0	0	0	1	9.125e-06	3	2.33712e-05	6	3.65637e-05	13	8.31968e-05	20	0.000116853	22	0.000123017	50	0.000220383
	wind	9	8.8526e-05	8	8.27352e-05	8	8.09225e-05	5	5.02442e-05	14	0.000133411	14	0.00012775	10	7.79041e-05	11	6.70335e-05	16	0.000102396	34	0.00019865	45	0.000251626	82	0.000361428
	Total	59	0.000580337	62	0.000641198	69	0.000697957	59	0.000592881	58	0.000552702	68	0.0006205	81	0.000631023	110	0.000670335	186	0.00119035	215	0.00125617	305	0.00170546	509	0.0022435
	2009	2010	2011	2012	2013	2014	2015	2016	2017	2018	2019	2020
Climate Change	8.8526e-05	7.23933e-05	8.09225e-05	0.000100488	7.62348e-05	0.000146	0.000225922	0.000164537	0.000646375	0.00108673	0.00124695	0.00142367
Transition	0.000491811	0.00043436	0.000343921	0.000321563	0.000323998	0.000337625	0.000342778	0.000457047	0.000703973	0.000964038	0.00177256	0.00204956
Emissions	0.000639355	0.000951455	0.00103176	0.00111542	0.00112446	0.0011315	0.00163599	0.00121879	0.00211192	0.00231369	0.00249389	0.0037994
Low-carbon energy	0.000580337	0.000641198	0.000697957	0.000592881	0.000552702	0.0006205	0.000631023	0.000670335	0.00119035	0.00125617	0.00170546	0.0022435
Total	0.00180003	0.00209941	0.00215456	0.00213035	0.0020774	0.00223563	0.00283571	0.00251071	0.00465262	0.00562064	0.00721886	0.00951613
