# Supplementary material for: The clean energy claims of BP, Chevron, ExxonMobil and Shell: A mismatch between discourse, actions and investments
Source: PLoS One. 2022 Feb 16;17(2):e0263596. doi: 10.1371/journal.pone.0263596 (PMC8849545; doi:10.1371/journal.pone.0263596)
Supplement: S2 Dataset — (XLSX) [file pone.0263596.s004.xlsx]

## Sheet: Documents
Document type	Document title	Description	Years examined	Code	URL
Annual reports	Annual report	An annually published report explaining the major's financial performance and core business strategies and priorities.	2009-2020	AR09-AR20	https://www.bp.com/en/global/corporate/investors/results-and-reporting/annual-report/annual-reporting-archive.html
Energy transition reports for low-carbon future	Advancing the energy transition	A report disclosing actions and strategies for tackling climate change and transition to a low carbon future.	2018	AET	https://www.bp.com/content/dam/bp/business-sites/en/global/corporate/pdfs/sustainability/group-reports/bp-advancing-the-energy-transition.pdf
Sustainablity reports	Sustainability report	A report disclosing actions and strategies for sustainable development, including environment protection.	2019-2020	SR19-SR20	https://www.bp.com/en/global/corporate/search-results.html?q=Sustainability%20report&hPP=10&idx=bp.com&p=0&fR%5BbaseUrl%5D%5B0%5D=%2F
	ESG dataset	A data set showing key performance ESG indicators such as environmental and climate emissions, governance and societal contributions.	2020	ESG	https://www.bp.com/content/dam/bp/business-sites/en/global/corporate/pdfs/sustainability/group-reports/bp-esg-datasheet-2020.pdf
Other notes	When citing evidence from these documents in forthcoming sheets, we cite the document code and page numbers e.g. "AR20, P20"

## Sheet: Sum
Category	Sub-category	Indicator	2009	2010	2011	2012	2013	2014	2015	2016	2017	2018	2019	2020
Climate change cognition	Awareness of climate change	CC1. Does the major acknowledge the scientific evidence of anthropogenic climate change (e.g. the link between human activities or fossil fuels and climate change, and potential risks or dangers of climate change etc.)?	0	1	1	1	1	1	1	1	1	0	1	1
		CC2. Does the major affirm the need for itself or society to shift away from or reduce dependence on all types of non-sequestered fossil fuels to mitigate climate change?	-1	-1	-1	-1	-1	-1	-1	-1	-1	-1	-1	1
	Participation in international framework	CC3. Has the major joined the Oil and Gas Climate Initiative (OGCI)?	0	0	0	0	0	0	1	1	1	1	1	1
	Disclosing climate risk	CC4. Does the major disclose regulatory risks related to climate change on their business or products?	1	1	1	1	1	1	1	1	1	1	1	1
		CC5. Does the major disclose market and other indirect risks and opportunities due to increasing climate concerns (e.g. reduction of market returns, shifts in consumer preferences, competition from renewables and transport electrification etc.)?	0	0	0	0	0	0	0	0	1	1	1	1
Business model	Transition strategy	BM1. Has the major pledged to shift their assets and product portfolio to carbon-free energy in the long-term (in the next few decades)?	0	-1	0	0	0	0	0	0	0	0	0	1
		BM2. Has a step-by-step strategy been formulated to achieve this?	0	0	0	0	0	0	0	0	0	0	0	1
	Fossil fuel production	BM3. Does the major pledge to reduce the production of all non-sequestered fossil fuels annually due to climate concerns?	-1	0	-1	-1	-1	-1	0	-1	-1	-1	-1	1
		BM4. Has the major reduced the production volume of all non-sequestered fossil fuels in a given single or multi-year period due to climate concerns?	-1	-1	0	0	-1	0	-1	-1	-1	-1	-1	0
	Fossil fuel exploration	BM5. Does the major pledge to reduce their exploration of fossil fuels due to climate concerns?	-1	-1	-1	-1	-1	-1	0	-1	-1	-1	1	1
		BM6. Has the major reduced the exploration or estimates of fossil fuel reserves under holding because of climate concerns?	-1	-1	-1	-1	-1	-1	-1	-1	-1	-1	-1	0
	Workforce reallocation	BM7. Does the major pledge to reallocate the labor force to low-carbon businesses?	0	0	0	0	0	0	0	0	0	0	0	0
		BM8. Has a step-by-step strategy been formulated to achieve this?	0	0	0	0	0	0	0	0	0	0	0	0
	Carbon price	BM9. Does the major state support for carbon pricing policies by governments (e.g., taxes or emissions trading, etc.) to mitigate climate change and promote clean energy?	1	1	1	1	1	1	1	1	1	1	1	1
		BM10. Has the major employed a carbon price or tax into their internal investment decisions?	1	1	1	1	1	1	1	1	1	1	1	1
Emission reduction	Carbon emissions	ER1. Does the major pledge a long-term goal to reach net-zero carbon or GHG emissions on an absolute basis by the year 2050 or sooner, at least for scope 1 and scope 2 emissions?	0	0	0	0	0	-1	0	0	0	0	1	1
		ER2. Has a concrete strategy been formulated to achieve this (e.g. an integrated series of steps or more specific targets)?	0	0	0	0	0	0	0	0	0	0	0	1
	Scope 3 emissions	ER3. Does the major pledge to reduce scope 3 emissions?	0	0	0	0	0	0	0	0	0	0	1	1
		ER4. Has a concrete strategy been formulated to achieve this (e.g. an integrated series of steps or more specific targets)?	0	0	0	0	0	0	0	0	0	0	0	0
	Methane emissions	ER5. Does the major pledge to reduce methane emissions, on an absolute or intensity basis, for the following years?	0	0	0	0	0	0	0	0	1	1	1	1
		ER6. Has a concrete strategy been formulated to achieve this (e.g. an integrated series of steps or more specific targets)?	0	0	0	0	0	0	0	0	0	0	0	0
	Emission disclosure	ER7. Does the major disclose all three scope GHG emissions annually?	0	0	0	0	0	0	0	0	0	0	1	1
Clean energy	Clean energy investment	CE1. Does the major publicly disclose the total annual investment volume in clean energy (e.g. clean fuels or electricity production, R&D, etc.)?	1	0	1	1	0	0	0	0	0	1	1	1
		CE2. Does the major pledge to allocate a specific portion (at least 1%) of their annual capex or investments to clean energy technologies (e.g. clean energy production, carbon capture and storage etc.)?	0	0	0	0	0	0	0	0	1	1	1	1
		CE3. Has the major allocated at least 1% of their annual capex or investments to clean energy technologies (e.g. clean energy production, carbon capture and storage etc.)?	1	0	1	1	1	0	0	0	0	1	1	1
		Tallied score	0	-1	2	2	0	-1	2	0	3	4	10	19
		Explanation of scores “+1” for actions or pledges that implement or reinforce a strategy or commitment in that year. “-1” for actions or pledges that contradict or hamper a strategy or commitment in that year. “0” when no evidence was found of actions in either direction. This also includes strategies which, although possibly implemented or continuing from previous years, are not mentioned in the…
		Details about scoring criteria for indicators See Supplementary Information "S7_File Indicator scoring criteria"

## Sheet: 2009
Category	Sub-category	Indicator	Score	Evidence
Climate change cognition	Awareness of climate change	CC1. Does the major acknowledge the scientific evidence of anthropogenic climate change (e.g. the link between human activities or fossil fuels and climate change, and potential risks or dangers of climate change etc.)?	0	No evidence found for this.
		CC2. Does the major affirm the need for itself or society to shift away from or reduce dependence on all types of non-sequestered fossil fuels to mitigate climate change?	-1	No. It states an intention to increase natural gas production.	"...we are promoting a greater role for natural gas as a key part of the energy future."	(AR09, P7)
	Participation in international framework	CC3. Has the major joined the Oil and Gas Climate Initiative (OGCI)?	0	No. OGCI established in September 2014, and BP joined the framework in 2015.
	Disclosing climate risk	CC4. Does the major disclose regulatory risks related to climate change on their business or products?	1	Yes. It discloses that GHG emission regulations have the potential to impact its business negatively.	"Compliance with changes in laws, regulations and obligations relating to climate change could result in substantial capital expenditure, taxes,reduced profitability from changes in operating costs, and revenuegeneration and strategic growth opportunities being impacted."	(AR09,P18)
		CC5. Does the major disclose market and other indirect risks and opportunities due to increasing climate concerns (e.g. reduction of market returns, shifts in consumer preferences, competition from renewables and transport electrification etc.)?	0	No evidence found for this.
Business model	Transition strategy	BM1. Has the major pledged to shift their assets and product portfolio to carbon-free energy in the long-term (in the next few decades)?	0	No evidence found for this.
		BM2. Has a step-by-step strategy been formulated to achieve this?	0	No evidence found for this.
	Fossil fuel production	BM3. Does the major pledge to reduce the production of all non-sequestered fossil fuels annually due to climate concerns?	-1	No. It states an intention to increase fossil fuel production.	"To meet growing world demand, BP is committed to: Exploring, developing and producing more fossil fuel resources."	(SR09, PIFC)
		BM4. Has the major reduced the production volume of all non-sequestered fossil fuels in a given single or multi-year period due to climate concerns?	-1	No. Fossil fuel production increased relative to 2008.	"Production for the year was up more than 4% from last year."	(AR09, P24)
	Fossil fuel exploration	BM5. Does the major pledge to reduce their exploration of fossil fuels due to climate concerns?	-1	No. It states an intention to increase fossil fuel exploration.	"To meet growing world demand, BP is committed to: Exploring, developing and producing more fossil fuel resources."	(SR09, PIFC)
		BM6. Has the major reduced the exploration or estimates of fossil fuel reserves under holding because of climate concerns?	-1	No. Exploration and appraisal costs increased relative to 2008 and 2007.	"Our exploration and appraisal costs, excluding lease acquisitions, in 2009 were $2,805 million, compared with $2,290 million in 2008 and$1,892 million in 2007."	(AR09, P23)
	Workforce reallocation	BM7. Does the major pledge to reallocate the labor force to low-carbon businesses?	0	No evidence found for this.
		BM8. Has a step-by-step strategy been formulated to achieve this?	0	No evidence found for this.
	Carbon price	BM9. Does the major state support for carbon pricing policies by governments (e.g., taxes or emissions trading, etc.) to mitigate climate change and promote clean energy?	1	Yes. Support stated for carbon pricing policies to mitigate climate change and promote clean energy.	"In particular, we support a price for carbon, on the basis that there will continue to be great uncertainty in planning and making investments in low-carbon solutions, until consumers and producers recognize and pay a carbon price."	(SR09, P14)
		BM10. Has the major employed a carbon price or tax into their internal investment decisions?	1	Yes. Consideration of carbon pricing in future energy costs was factored into business operation decisions.	"New BP investments with material carbon emissions are required to include a cost of carbon that can realistically be expected over the life of the project, currently $40 per tonne of CO2 for projects in industrialized countries."	(SR09, P15)
Emission reduction	Carbon emissions	ER1. Does the major pledge a long-term goal to reach net-zero carbon or GHG emissions on an absolute basis by the year 2050 or sooner, at least for scope 1 and scope 2 emissions?	0	No evidence found for this.
		ER2. Has a concrete strategy been formulated to achieve this (e.g. an integrated series of steps or more specific targets)?	0	No evidence found for this.
	Scope 3 emissions	ER3. Does the major pledge to reduce scope 3 emissions?	0	No evidence found for this.
		ER4. Has a concrete strategy been formulated to achieve this (e.g. an integrated series of steps or more specific targets)?	0	No evidence found for this.
	Methane emissions	ER5. Does the major pledge to reduce methane emissions, on an absolute or intensity basis, for the following years?	0	No evidence found for this.
		ER6. Has a concrete strategy been formulated to achieve this (e.g. an integrated series of steps or more specific targets)?	0	No evidence found for this.
	Emission disclosure	ER7. Does the major disclose all three scope GHG emissions annually?	0	No. Scope 3 emissions are not disclosed.		(SR09, P6)
Clean energy	Clean energy investment	CE1. Does the major publicly disclose the total annual investment volume in clean energy (e.g. clean fuels or electricity production, R&D, etc.)?	1	Yes. Annual investment volumes disclosed.	"Since 2005, BP has invested around $1 billion per year in low-carbon energy"	(SR09, P17)
		CE2. Does the major pledge to allocate a specific portion (at least 1%) of their annual capex or investments to clean energy technologies (e.g. clean energy production, carbon capture and storage etc.)?	0	No evidence found for this.
		CE3. Has the major allocated at least 1% of their annual capex or investments to clean energy technologies (e.g. clean energy production, carbon capture and storage etc.)?	1	Yes. The ratio is 4.93% of total annal CAPEX of $20.3 billion (above 1% threshold) after calculation by the author, based on data for indicator CE1 above.

## Sheet: 2010
Category	Sub-category	Indicator	Score	Evidence
Climate change cognition	Awareness of climate change	CC1. Does the major acknowledge the scientific evidence of anthropogenic climate change (e.g. the link between human activities or fossil fuels and climate change, and potential risks or dangers of climate change etc.)?	1	Yes. Link between atmospheric GHG emissions and climate change acknowledged.	"It is predicted that as a result of increased levels of greenhouse gas emissions, the climate in the future will change"	(SR10, P30)
		CC2. Does the major affirm the need for itself or society to shift away from or reduce dependence on all types of non-sequestered fossil fuels to mitigate climate change?	-1	No. It states an intention to increase natural gas production.	"Along with providing the hydrocarbons required over coming years, we are helping to build the sustainable options needed to meet growing demand for lower-carbon energy. Our natural gas operations will help to provide a lower-carbon bridge from oil and coal to renewables."	(AR10,P11)
	Participation in international framework	CC3. Has the major joined the Oil and Gas Climate Initiative (OGCI)?	0	No. OGCI established in September 2014, and BP joined the framework in 2015.
	Disclosing climate risk	CC4. Does the major disclose regulatory risks related to climate change on their business or products?	1	Yes. It discloses that GHG emission regulations have the potential to impact its business negatively.	"Compliance with changes in laws, regulations and obligations relating to climate change could result in substantial capital expenditure, taxes, reduced profitability from changes in operating costs, and revenue generation and strategic growth opportunities being impacted."	(AR10,P30)
		CC5. Does the major disclose market and other indirect risks and opportunities due to increasing climate concerns (e.g. reduction of market returns, shifts in consumer preferences, competition from renewables and transport electrification etc.)?	0	No evidence found for this.
Business model	Transition strategy	BM1. Has the major pledged to shift their assets and product portfolio to carbon-free energy in the long-term (in the next few decades)?	-1	No. It states an intention to maintain a fossil fuel based business model. It also refutes the business case for a transition to renewables.	"Our strategy is to grow long-term value by continuing to build a portfolio of enduring positions in the world’s key hydrocarbon basins, focused on deepwater, gas and giant fields." "...renewable, low-carbon energy is not yet competitive with conventional power and transportation fuels, even with the beneﬁt of current carbon prices".	(SR10, P5); (SR10, P28)
		BM2. Has a step-by-step strategy been formulated to achieve this?	0	No evidence found for this strategy being taken.
	Fossil fuel production	BM3. Does the major pledge to reduce the production of all non-sequestered fossil fuels annually due to climate concerns?	0	No. Though production predict to decline in 2011, this is due to asset disposals, lower production from the Gulf of Mexico, with no relationship to climate concerns.	"We expect production in 2011 to be lower than in 2010 as a result of disposals, lower production from the Gulf of Mexico and the increased turnaround activity to improve the long-term reliability of the assets."	(AR10, P43)
		BM4. Has the major reduced the production volume of all non-sequestered fossil fuels in a given single or multi-year period due to climate concerns?	-1	No. The total production was a bit lower than 2009 due to lower production from the Gulf of Mexico but slight increase for equity-accounted entities.	"This comprised 2,493mboe/d for subsidiaries and 1,329mboe/d for equity-accounted entities, a decrease of 7% (decreases of 12% for liquids and 2% for gas) and an increase of 1% (increases of 1% for liquids and 3% for gas) respectively compared with 2009."	(AR10, P43)
	Fossil fuel exploration	BM5. Does the major pledge to reduce their exploration of fossil fuels due to climate concerns?	-1	No. It states an intention to increase fossil fuel exploration.	"We are gaining access to a wide range of new upstream resource opportunities, and already have 32 project start-ups planned between now and 2016." "We are increasing investment in Exploration, a key source of value creation at the front end of the value chain, and we are evolving the nature of our relationships, particularly with national oil companies. We will also continue to actively manage o…	(AR10, P11); (AR10, P20)
		BM6. Has the major reduced the exploration or estimates of fossil fuel reserves under holding because of climate concerns?	-1	No. New fossil fuel resources were accessed during year.	"Accessing new resources across the globe – in Azerbaijan, China, the Gulf of Mexico, Indonesia, onshore North America and the UK."	(AR10, P21)
	Workforce reallocation	BM7. Does the major pledge to reallocate the labor force to low-carbon businesses?	0	No evidence found for this.
		BM8. Has a step-by-step strategy been formulated to achieve this?	0	No evidence found for this.
	Carbon price	BM9. Does the major state support for carbon pricing policies by governments (e.g., taxes or emissions trading, etc.) to mitigate climate change and promote clean energy?	1	Yes. Support stated for carbon pricing policies to mitigate climate change and promote clean energy.	"We support the use of a carbon price"	(SR10, P30)
		BM10. Has the major employed a carbon price or tax into their internal investment decisions?	1	Yes. Consideration of carbon pricing in future energy costs was factored into business operation decisions.	"To help address this expectation, we factor a carbon cost into our investment appraisals and the engineering design of new projects."	(AR10, P73)
Emission reduction	Carbon emissions	ER1. Does the major pledge a long-term goal to reach net-zero carbon or GHG emissions on an absolute basis by the year 2050 or sooner, at least for scope 1 and scope 2 emissions?	0	No evidence found for this.
		ER2. Has a concrete strategy been formulated to achieve this (e.g. an integrated series of steps or more specific targets)?	0	No evidence found for this.
	Scope 3 emissions	ER3. Does the major pledge to reduce scope 3 emissions?	0	No evidence found for this.
		ER4. Has a concrete strategy been formulated to achieve this (e.g. an integrated series of steps or more specific targets)?	0	No evidence found for this.
	Methane emissions	ER5. Does the major pledge to reduce methane emissions, on an absolute or intensity basis, for the following years?	0	No evidence found for this.
		ER6. Has a concrete strategy been formulated to achieve this (e.g. an integrated series of steps or more specific targets)?	0	No evidence found for this.
	Emission disclosure	ER7. Does the major disclose all three scope GHG emissions annually?	0	No. Scope 3 emissions are not disclosed.		(SR10, P40)
Clean energy	Clean energy investment	CE1. Does the major publicly disclose the total annual investment volume in clean energy (e.g. clean fuels or electricity production, R&D, etc.)?	0	No evidence found for this.
		CE2. Does the major pledge to allocate a specific portion (at least 1%) of their annual capex or investments to clean energy technologies (e.g. clean energy production, carbon capture and storage etc.)?	0	No evidence found for this.
		CE3. Has the major allocated at least 1% of their annual capex or investments to clean energy technologies (e.g. clean energy production, carbon capture and storage etc.)?	0	No evidence found for this.

## Sheet: 2011
Category	Sub-category	Indicator	Score	Evidence
Climate change cognition	Awareness of climate change	CC1. Does the major acknowledge the scientific evidence of anthropogenic climate change (e.g. the link between human activities or fossil fuels and climate change, and potential risks or dangers of climate change etc.)?	1	Yes. The link between energy use and increasing GHG emissions is explicitly acknowledged.	"While energy is available to meet demand, action is also required to limit the volumes of carbon dioxide and other greenhouse gases being emitted through energy use."	(AR11, P23)
		CC2. Does the major affirm the need for itself or society to shift away from or reduce dependence on all types of non-sequestered fossil fuels to mitigate climate change?	-1	No. It states an intention to increase natural gas production.	"Natural gas is set to be the fastest-growing fossil fuel globally to 2030. Here, we are forging new partnerships, such as the strategic alliance created in 2011 with Reliance Industries in India. We continue to have a significant focus on developing unconventional resources around the world. Taking technology and skills developed in North America, we are working with the governments of Oman and …	(AR11, P11)
	Participation in international framework	CC3. Has the major joined the Oil and Gas Climate Initiative (OGCI)?	0	No. OGCI established in September 2014, and BP joined the framework in 2015.
	Disclosing climate risk	CC4. Does the major disclose regulatory risks related to climate change on their business or products?	1	Yes. It discloses that GHG emission regulations have the potential to impact its business negatively.	"...climate change and carbon pricing policies could result in higher costs and reduction in future revenue and strategic growth opportunities."	(AR11,P62)
		CC5. Does the major disclose market and other indirect risks and opportunities due to increasing climate concerns (e.g. reduction of market returns, shifts in consumer preferences, competition from renewables and transport electrification etc.)?	0	No evidence found for this.
Business model	Transition strategy	BM1. Has the major pledged to shift their assets and product portfolio to carbon-free energy in the long-term (in the next few decades)?	0	No evidence found for this.
		BM2. Has a step-by-step strategy been formulated to achieve this?	0	No evidence found for this.
	Fossil fuel production	BM3. Does the major pledge to reduce the production of all non-sequestered fossil fuels annually due to climate concerns?	-1	No. It states an intention to increase production.	"In 2012, you can expect high-margin production coming back on stream, major project start-ups and new exploration wells, further progress on our divestment programme, continued improvement in downstream financial performance and completion of payments into the Deepwater Horizon Oil Spill Trust fund."	(AR11, P17)
		BM4. Has the major reduced the production volume of all non-sequestered fossil fuels in a given single or multi-year period due to climate concerns?	0	No. Net production decreased but mainly due to divestment and maintenance projects, with no relationship to climate concerns.	"Our production was lower than in 2010 due to divestments, the suspension of drilling in the Gulf of Mexico and the high number of turnarounds and maintenance projects undertaken during the year".	(AR11, P51)
	Fossil fuel exploration	BM5. Does the major pledge to reduce their exploration of fossil fuels due to climate concerns?	-1	No. It states an intention to increase investments for fossil fuel exploration.	"We are increasing investment with a particular focus on exploration." "We intend to more than double exploration investment over the next three years."	(AR11, P30) (AR11, P16)
		BM6. Has the major reduced the exploration or estimates of fossil fuel reserves under holding because of climate concerns?	-1	No. New more exploration licenses were accessible for future development.	"We had our best year for a decade in terms of access to new upstream opportunities, with awards for a total of 55 new exploration licences"	(AR11, P51)
	Workforce reallocation	BM7. Does the major pledge to reallocate the labor force to low-carbon businesses?	0	No evidence found for this.
		BM8. Has a step-by-step strategy been formulated to achieve this?	0	No evidence found for this.
	Carbon price	BM9. Does the major state support for carbon pricing policies by governments (e.g., taxes or emissions trading, etc.) to mitigate climate change and promote clean energy?	1	Yes. Support stated for carbon pricing policies to mitigate climate change and promote clean energy.	"We believe the use of a price on carbon – one that applies economy-wide and treats all carbon equally"	(SR11, P20)
		BM10. Has the major employed a carbon price or tax into their internal investment decisions?	1	Yes. Consideration of carbon pricing in future energy costs was factored into business operation decisions.	"We factor a carbon cost into our investment appraisals and engineering designs for some new projects. "	(SR11, P21)
Emission reduction	Carbon emissions	ER1. Does the major pledge a long-term goal to reach net-zero carbon or GHG emissions on an absolute basis by the year 2050 or sooner, at least for scope 1 and scope 2 emissions?	0	No evidence found for this.
		ER2. Has a concrete strategy been formulated to achieve this (e.g. an integrated series of steps or more specific targets)?	0	No evidence found for this.
	Scope 3 emissions	ER3. Does the major pledge to reduce scope 3 emissions?	0	No evidence found for this.
		ER4. Has a concrete strategy been formulated to achieve this (e.g. an integrated series of steps or more specific targets)?	0	No evidence found for this.
	Methane emissions	ER5. Does the major pledge to reduce methane emissions, on an absolute or intensity basis, for the following years?	0	No evidence found for this.
		ER6. Has a concrete strategy been formulated to achieve this (e.g. an integrated series of steps or more specific targets)?	0	No evidence found for this.
	Emission disclosure	ER7. Does the major disclose all three scope GHG emissions annually?	0	No. Scope 3 emissions are not disclosed.		(AR11, P72)
Clean energy	Clean energy investment	CE1. Does the major publicly disclose the total annual investment volume in clean energy (e.g. clean fuels or electricity production, R&D, etc.)?	1	Yes. Annual investment volumes disclosed.	"In 2011, we invested $1.6 billion in our Alternative Energy business, which is the most we have invested in this business since it was formed in 2005"	(SR11, P22)
		CE2. Does the major pledge to allocate a specific portion (at least 1%) of their annual capex or investments to clean energy technologies (e.g. clean energy production, carbon capture and storage etc.)?	0	No evidence found for this.
		CE3. Has the major allocated at least 1% of their annual capex or investments to clean energy technologies (e.g. clean energy production, carbon capture and storage etc.)?	1	Yes. The investment volume ratio was 4%, above the 1% threshold.	"Capital expenditure and acquisitions made by our Alternative Energy business represented more than 4% of BP’s overall total in 2011"	(SR11, P22)

## Sheet: 2012
Category	Sub-category	Indicator	Score	Evidence
Climate change cognition	Awareness of climate change	CC1. Does the major acknowledge the scientific evidence of anthropogenic climate change (e.g. the link between human activities or fossil fuels and climate change, and potential risks or dangers of climate change etc.)?	1	Yes. The link between energy use and increasing GHG emissions is explicitly acknowledged.	"While energy is available to meet growing demand, action is needed to limit carbon dioxide (CO2) and other greenhouse gases being emitted through fossil fuel use. Burning of fossil fuels can also raise local and regional air quality issues."	(SR12, P11)
		CC2. Does the major affirm the need for itself or society to shift away from or reduce dependence on all types of non-sequestered fossil fuels to mitigate climate change?	-1	No. It states an intention to increase fossil fuel exploration and investment.	"Oil will continue to be BP’s prime focus, and we aim to extend our extraordinary track record in finding and developing new resources. We will keep making selective investments in natural gas, with an emphasis on assets that generate good margins." "We believe oil and natural gas are likely to represent about 53% of total energy consumption in 2030. Even under the International Energy Agency’s (…	(AR12, P9); (AR12, P13)
	Participation in international framework	CC3. Has the major joined the Oil and Gas Climate Initiative (OGCI)?	0	No. OGCI established in September 2014, and BP joined the framework in 2015.
	Disclosing climate risk	CC4. Does the major disclose regulatory risks related to climate change on their business or products?	1	Yes. It discloses that GHG emission regulations have the potential to impact its business negatively.	"Compliance with changes in laws, regulations and obligations relating to climate change could result in substantial capital expenditure, taxes, reduced profitability from changes in operating costs, and revenue generation and strategic growth opportunities being impacted"	(AR12,P38)
		CC5. Does the major disclose market and other indirect risks and opportunities due to increasing climate concerns (e.g. reduction of market returns, shifts in consumer preferences, competition from renewables and transport electrification etc.)?	0	No evidence found for this.
Business model	Transition strategy	BM1. Has the major pledged to shift their assets and product portfolio to carbon-free energy in the long-term (in the next few decades)?	0	No. It states an intention to maintain a fossil fuel based business model.	"Oil will continue to be BP’s prime focus, and we aim to extend our extraordinary track record in finding and developing new resources. We will keep making selective investments in natural gas, with an emphasis on assets that generate good margins."	(AR12, P9)
		BM2. Has a step-by-step strategy been formulated to achieve this?	0	No evidence found for this.
	Fossil fuel production	BM3. Does the major pledge to reduce the production of all non-sequestered fossil fuels annually due to climate concerns?	-1	No. It states an intention to increase production of fossil fuels.	"...we expect reported production to be lower than 2012, mainly due to the impact of divestments which we estimate at around 150mboe/d. After adjusting for the impacts of divestments and entitlement effects in our PSAs, we expect underlying production to grow."	(AR12, P63)
		BM4. Has the major reduced the production volume of all non-sequestered fossil fuels in a given single or multi-year period due to climate concerns?	0	No. Although production is lower than 2011 and 2010 because of divestment to increase the core portfolio, this has no relationship with climate concerns.	"We began the divestment programme in 2010, increasing the focus of the company’s core portfolio on BP’s areas of distinctive strength and capability, while reducing operational complexity. We have since sold around 50% of our upstream installations, 32% of our wells and 50% of our pipelines, while only reducing our proved reserves base by approximately 10% and our production by about 9%. We have…	(AR12, P25)
	Fossil fuel exploration	BM5. Does the major pledge to reduce their exploration of fossil fuels due to climate concerns?	-1	No. It states an intention to increase capital investment for fossil fuels.	"Capital investment in 2013 will increase, reflecting the progression of our major projects and the increases in exploration and access activity"	(AR12, P63)
		BM6. Has the major reduced the exploration or estimates of fossil fuel reserves under holding because of climate concerns?	-1	No. Exploration and appraisal costs increased relative to 2011 and 2010.	"In 2012 our exploration and appraisal costs, excluding lease acquisitions, were $4,317 million, compared with $2,398 million in 2011 and $2,706 million in 2010."	(AR12, P64)
	Workforce reallocation	BM7. Does the major pledge to reallocate the labor force to low-carbon businesses?	0	No evidence found for this.
		BM8. Has a step-by-step strategy been formulated to achieve this?	0	No evidence found for this.
	Carbon price	BM9. Does the major state support for carbon pricing policies by governments (e.g., taxes or emissions trading, etc.) to mitigate climate change and promote clean energy?	1	Yes. Support stated for carbon pricing policies to mitigate climate change and promote clean energy.	"Our view is that putting a price on carbon. "	(SR12, P16)
		BM10. Has the major employed a carbon price or tax into their internal investment decisions?	1	Yes. Consideration of carbon pricing in future energy costs was factored into business operation decisions.	"We factor a carbon cost into our investment appraisals and engineering designs for new projects where appropriate."	(SR12, P17)
Emission reduction	Carbon emissions	ER1. Does the major pledge a long-term goal to reach net-zero carbon or GHG emissions on an absolute basis by the year 2050 or sooner, at least for scope 1 and scope 2 emissions?	0	No evidence found for this.
		ER2. Has a concrete strategy been formulated to achieve this (e.g. an integrated series of steps or more specific targets)?	0	No evidence found for this.
	Scope 3 emissions	ER3. Does the major pledge to reduce scope 3 emissions?	0	No evidence found for this.
		ER4. Has a concrete strategy been formulated to achieve this (e.g. an integrated series of steps or more specific targets)?	0	No evidence found for this.
	Methane emissions	ER5. Does the major pledge to reduce methane emissions, on an absolute or intensity basis, for the following years?	0	No evidence found for this.
		ER6. Has a concrete strategy been formulated to achieve this (e.g. an integrated series of steps or more specific targets)?	0	No evidence found for this.
	Emission disclosure	ER7. Does the major disclose all three scope GHG emissions annually?	0	No. Scope 3 emissions are not disclosed.		(SR12, P36)
Clean energy	Clean energy investment	CE1. Does the major publicly disclose the total annual investment volume in clean energy (e.g. clean fuels or electricity production, R&D, etc.)?	1	Yes. Annual investment volumes disclosed.	"$1.0 bn invested in alternative energy in 2012"	(SR12, P2)
		CE2. Does the major pledge to allocate a specific portion (at least 1%) of their annual capex or investments to clean energy technologies (e.g. clean energy production, carbon capture and storage etc.)?	0	No evidence found for this.
		CE3. Has the major allocated at least 1% of their annual capex or investments to clean energy technologies (e.g. clean energy production, carbon capture and storage etc.)?	1	Yes. The ratio is roughly over 4% of total annal CAPEX of $23.1 billion (above 1% threshold) after calculation by the author, based on data for indicator CE1 above.

## Sheet: 2013
Category	Sub-category	Indicator	Score	Evidence
Climate change cognition	Awareness of climate change	CC1. Does the major acknowledge the scientific evidence of anthropogenic climate change (e.g. the link between human activities or fossil fuels and climate change, and potential risks or dangers of climate change etc.)?	1	Yes. The link between burning fossil fuels and increasing global warming is explicitly acknowledged.	"We agree that burning all known reserves would probably cause global temperatures to rise by more than 2°C"	(SR13, P14)
		CC2. Does the major affirm the need for itself or society to shift away from or reduce dependence on all types of non-sequestered fossil fuels to mitigate climate change?	-1	No. It states an intention to continue exploration and increase fossil fuel production.	"We use technology to find and produce more hydrocarbons…"	(AR13,P16)
	Participation in international framework	CC3. Has the major joined the Oil and Gas Climate Initiative (OGCI)?	0	No. OGCI established in September 2014, and BP joined the framework in 2015.
	Disclosing climate risk	CC4. Does the major disclose regulatory risks related to climate change on their business or products?	1	Yes. It discloses that GHG emission regulations have the potential to impact its business negatively.	"Compliance with changes in laws, regulations and obligations relating to climate change could result in substantial capital expenditure, taxes, reduced profitability from changes in operating costs, and revenue generation and strategic growth opportunities being impacted"	(AR13,P55)
		CC5. Does the major disclose market and other indirect risks and opportunities due to increasing climate concerns (e.g. reduction of market returns, shifts in consumer preferences, competition from renewables and transport electrification etc.)?	0	No evidence found for this.
Business model	Transition strategy	BM1. Has the major pledged to shift their assets and product portfolio to carbon-free energy in the long-term (in the next few decades)?	0	No evidence found for this.
		BM2. Has a step-by-step strategy been formulated to achieve this?	0	No evidence found for this.
	Fossil fuel production	BM3. Does the major pledge to reduce the production of all non-sequestered fossil fuels annually due to climate concerns?	-1	No. It states an intention to increase production.	"Increasing oil production in Azerbaijan." "The $6-billion Chirag oil project is designed to increase our production and recovery from the ACG field, and West Chirag has the capacity to produce an additional 183,000 barrels of oil per day."	(AR13, P48)
		BM4. Has the major reduced the production volume of all non-sequestered fossil fuels in a given single or multi-year period due to climate concerns?	-1	No. Fossil fuel production increased in equity-accounted entities.	"This comprised 1,887mboe/d for subsidiaries and 369mboe/d for equity-accounted entities, a decrease of 4% (decreases of 2% for liquids and 6% for gas) and an increase of 4% (increase of 5% for liquids and no change for gas) respectively compared with 2012."	(AR13, P15)
	Fossil fuel exploration	BM5. Does the major pledge to reduce their exploration of fossil fuels due to climate concerns?	-1	No. It states an intention to increase exploration.	"BP and others in our industry are working to improve techniques for maximizing recovery from existing and currently inaccessible or undeveloped fields"	(AR13, P33)
		BM6. Has the major reduced the exploration or estimates of fossil fuel reserves under holding because of climate concerns?	-1	No. Exploration cost is higher than last two years.	"Exploration and appraisal costs, excluding lease acquisitions, were $4,811 million (2012 $4,356 million, 2011 $2,413 million). "	(AR13, P32)
	Workforce reallocation	BM7. Does the major pledge to reallocate the labor force to low-carbon businesses?	0	No evidence found for this.
		BM8. Has a step-by-step strategy been formulated to achieve this?	0	No evidence found for this.
	Carbon price	BM9. Does the major state support for carbon pricing policies by governments (e.g., taxes or emissions trading, etc.) to mitigate climate change and promote clean energy?	1	Yes. Support stated for carbon pricing policies to mitigate climate change and promote clean energy.	"BP plays its part in this discussion, particularly in encouraging governments to apply a carbon price. "	(SR13, P3)
		BM10. Has the major employed a carbon price or tax into their internal investment decisions?	1	Yes. Consideration of carbon pricing in future energy costs was factored into business operation decisions.	"In industrialized countries, this standard cost assumption is currently $40 per tonne of CO2 equivalent. We use this cost as a basis for assessing the economic value of the investment and as one consideration in optimizing the way the project is engineered with respect to emissions."	(SR13, P16)
Emission reduction	Carbon emissions	ER1. Does the major pledge a long-term goal to reach net-zero carbon or GHG emissions on an absolute basis by the year 2050 or sooner, at least for scope 1 and scope 2 emissions?	0	No. It states unwillingness to set a long-term goal.	"A company’s GHG emissions can be influenced by a variety of factors that may result from shifts in business activity, production or assets. This makes it difficult to establish an appropriate company-wide GHG target that can be cascaded throughout the organization with the objective of achieving cost-effective emission reductions. For these reasons, BP – like many of our peers – does not set ent…	(SR13,P36)
		ER2. Has a concrete strategy been formulated to achieve this (e.g. an integrated series of steps or more specific targets)?	0	No evidence found for this.
	Scope 3 emissions	ER3. Does the major pledge to reduce scope 3 emissions?	0	No evidence found for this.
		ER4. Has a concrete strategy been formulated to achieve this (e.g. an integrated series of steps or more specific targets)?	0	No evidence found for this.
	Methane emissions	ER5. Does the major pledge to reduce methane emissions, on an absolute or intensity basis, for the following years?	0	No evidence found for this.
		ER6. Has a concrete strategy been formulated to achieve this (e.g. an integrated series of steps or more specific targets)?	0	No evidence found for this.
	Emission disclosure	ER7. Does the major disclose all three scope GHG emissions annually?	0	No. Scope 3 emissions are not disclosed.		(AR13, P49)
Clean energy	Clean energy investment	CE1. Does the major publicly disclose the total annual investment volume in clean energy (e.g. clean fuels or electricity production, R&D, etc.)?	0	No evidence found for this.
		CE2. Does the major pledge to allocate a specific portion (at least 1%) of their annual capex or investments to clean energy technologies (e.g. clean energy production, carbon capture and storage etc.)?	0	No evidence found for this.
		CE3. Has the major allocated at least 1% of their annual capex or investments to clean energy technologies (e.g. clean energy production, carbon capture and storage etc.)?	1	Yes. The ratio is roughly over 2.8% of total annal CAPEX of $24.6 billion (above 1% threshold) after calculation by the author, based on data for indicator CE1 above.	"$8.3bn invested in alternative energy since 2005, meeting our commitment two years ahead of schedule." "In total, we invested $1 billion in our alternative energy businesses in 2012, bringing our total investment since 2005 to $7.6 billion and moving us closer to early fulfilment of the commitment we made to invest $8 billion by 2015."	(SR13, P6) (SR12, P13)

## Sheet: 2014
Category	Sub-category	Indicator	Score	Evidence
Climate change cognition	Awareness of climate change	CC1. Does the major acknowledge the scientific evidence of anthropogenic climate change (e.g. the link between human activities or fossil fuels and climate change, and potential risks or dangers of climate change etc.)?	1	Yes. The link between energy use and increasing GHG emissions is acknowledged.	"BP’s Energy Outlook projects that global carbon dioxide (CO2) emissions from fossil fuels may be 25% higher in 2035 than they were in 2013, partly as a consequence of coal use in rapidly growing economies."	(SR14, P15)
		CC2. Does the major affirm the need for itself or society to shift away from or reduce dependence on all types of non-sequestered fossil fuels to mitigate climate change?	-1	No. It states an intention to continue exploration and increase fossil fuel production.	"We undertake active portfolio management to concentrate on areas where we can play to our strengths. This means we continue to grow our exploration position, reloading our upstream pipeline. We focus on high-value upstream assets in deep water, giant fields and selected gas value chains."	(AR14, P13)
	Participation in international framework	CC3. Has the major joined the Oil and Gas Climate Initiative (OGCI)?	0	No. OGCI established in September 2014, and BP joined the framework in 2015.
	Disclosing climate risk	CC4. Does the major disclose regulatory risks related to climate change on their business or products?	1	Yes. It discloses that GHG emission regulations have the potential to impact its business negatively.	"Changes in laws, regulations and obligations relating to climate change could result in substantial capital expenditure, taxes and reduced profitability. In the future, these could potentially impact our upstream assets, revenue generation and strategic growth opportunities"	(AR14, P49)
		CC5. Does the major disclose market and other indirect risks and opportunities due to increasing climate concerns (e.g. reduction of market returns, shifts in consumer preferences, competition from renewables and transport electrification etc.)?	0	No evidence found for this.
Business model	Transition strategy	BM1. Has the major pledged to shift their assets and product portfolio to carbon-free energy in the long-term (in the next few decades)?	0	No. It states an intention to maintain a fossil fuel based business model.	"Our goal is to be a focused oil and gas company that delivers value over volume".	(AR14, P13)
		BM2. Has a step-by-step strategy been formulated to achieve this?	0	No evidence found for this.
	Fossil fuel production	BM3. Does the major pledge to reduce the production of all non-sequestered fossil fuels annually due to climate concerns?	-1	No. It states an intention to increase fossil fuel production.	"A growing share of this demand will be met by sources such as deep water, oil sands, and tight oil, as a result of advances in technology. Natural gas will be the fastest-growing major energy source through 2040" "Increase the proportion of natural gas in our production portfolio over the next decade."	(AR14, P29); (SR14, P5)
		BM4. Has the major reduced the production volume of all non-sequestered fossil fuels in a given single or multi-year period due to climate concerns?	0	No. Net production decreased but mainly due to divestment and onhsre concession expirty, with no relationship to climate concerns.	"BP’s total reported production including our Upstream segment and Rosneft was 2.4% lower than in 2013. This reduction reflected the Abu Dhabi onshore concession expiry and divestments"	(AR14, P19)
	Fossil fuel exploration	BM5. Does the major pledge to reduce their exploration of fossil fuels due to climate concerns?	-1	No. It states an intention to increase fossil fuel exploration.	"This means we continue to grow our exploration position, reloading our upstream pipeline. We focus on high-value upstream assets in deep water, giant fields and selected gas value chains."	(AR14, P13)
		BM6. Has the major reduced the exploration or estimates of fossil fuel reserves under holding because of climate concerns?	-1	No. New potential reserves added during year.	"Our exploration function gained access to new potential resources covering more than 47,000km2 in five countries. "	(AR14, P24)
	Workforce reallocation	BM7. Does the major pledge to reallocate the labor force to low-carbon businesses?	0	No evidence found for this.
		BM8. Has a step-by-step strategy been formulated to achieve this?	0	No evidence found for this.
	Carbon price	BM9. Does the major state support for carbon pricing policies by governments (e.g., taxes or emissions trading, etc.) to mitigate climate change and promote clean energy?	1	Yes. Support stated for carbon pricing policies to mitigate climate change and promote clean energy.	"We support an economy-wide carbon price. "	(SR14, P15)
		BM10. Has the major employed a carbon price or tax into their internal investment decisions?	1	Yes. Consideration of carbon pricing in future energy costs was factored into business operation decisions.	"We factor a carbon cost into our own investments and engineering designs for large new projects and those for which emissions costs would be a material part of the project. In industrialized countries this is $40 per tonne of CO2 equivalent."	(SR14, P16)
Emission reduction	Carbon emissions	ER1. Does the major pledge a long-term goal to reach net-zero carbon or GHG emissions on an absolute basis by the year 2050 or sooner, at least for scope 1 and scope 2 emissions?	-1	No. It states unwillingness to set a long-term goal.	"A company’s GHG emissions can be influenced by a variety of factors that may result from shifts in business activity, production or assets. This makes it difficult to establish an appropriate GHG target that can be cascaded throughout the organization with the objective of achieving cost-effective emission reductions. For these reasons, BP – like some of our peers – does not set enterprise-wide …	(SR14,P41)
		ER2. Has a concrete strategy been formulated to achieve this (e.g. an integrated series of steps or more specific targets)?	0	No evidence found for this.
	Scope 3 emissions	ER3. Does the major pledge to reduce scope 3 emissions?	0	No evidence found for this.
		ER4. Has a concrete strategy been formulated to achieve this (e.g. an integrated series of steps or more specific targets)?	0	No evidence found for this.
	Methane emissions	ER5. Does the major pledge to reduce methane emissions, on an absolute or intensity basis, for the following years?	0	No evidence found for this.
		ER6. Has a concrete strategy been formulated to achieve this (e.g. an integrated series of steps or more specific targets)?	0	No evidence found for this.
	Emission disclosure	ER7. Does the major disclose all three scope GHG emissions annually?	0	No. Scope 3 emissions are not disclosed.		(SR14,P7)
Clean energy	Clean energy investment	CE1. Does the major publicly disclose the total annual investment volume in clean energy (e.g. clean fuels or electricity production, R&D, etc.)?	0	No evidence found for this.
		CE2. Does the major pledge to allocate a specific portion (at least 1%) of their annual capex or investments to clean energy technologies (e.g. clean energy production, carbon capture and storage etc.)?	0	No evidence found for this.
		CE3. Has the major allocated at least 1% of their annual capex or investments to clean energy technologies (e.g. clean energy production, carbon capture and storage etc.)?	0	No evidence found for this.

## Sheet: 2015
Category	Sub-category	Indicator	Score	Evidence
Climate change cognition	Awareness of climate change	CC1. Does the major acknowledge the scientific evidence of anthropogenic climate change (e.g. the link between human activities or fossil fuels and climate change, and potential risks or dangers of climate change etc.)?	1	Yes. The link between fossil fuels and increasing GHG emissions is explicitly acknowledged.	"Carbon dioxide (CO2) emissions from energy make up around two thirds of all global man-made greenhouse gas emissions." "Emissions to rise through continued fossil fuel use"	(SR15, P14)
		CC2. Does the major affirm the need for itself or society to shift away from or reduce dependence on all types of non-sequestered fossil fuels to mitigate climate change?	-1	No. It states the view that fossil fuels are indispensable to global energy needs.	"As the world continues to develop economically then oil, and increasingly gas, will be needed for the foreseeable future. This is the core of our business. "	(AR15, P6)
	Participation in international framework	CC3. Has the major joined the Oil and Gas Climate Initiative (OGCI)?	1	Yes. Joined OGCI in 2015.
	Disclosing climate risk	CC4. Does the major disclose regulatory risks related to climate change on their business or products?	1	Yes. It discloses that GHG emission regulations have the potential to impact its business negatively.	"Changes in laws, regulations and obligations relating to climate change could result in substantial capital expenditure, taxes and reduced profitability"	(AR15, P53)
		CC5. Does the major disclose market and other indirect risks and opportunities due to increasing climate concerns (e.g. reduction of market returns, shifts in consumer preferences, competition from renewables and transport electrification etc.)?	0	No evidence found for this.
Business model	Transition strategy	BM1. Has the major pledged to shift their assets and product portfolio to carbon-free energy in the long-term (in the next few decades)?	0	No. It states an intention to maintain a fossil fuel based business model.	"We focus on high-value upstream assets in deep water, giant fields, selected gas value chains and unconventionals"	(AR15, P13)
		BM2. Has a step-by-step strategy been formulated to achieve this?	0	No evidence found for this.
	Fossil fuel production	BM3. Does the major pledge to reduce the production of all non-sequestered fossil fuels annually due to climate concerns?	0	No. It states an intention to maintain production volumes.	"We expect underlying production to be broadly flat with 2015."	(AR15, P28)
		BM4. Has the major reduced the production volume of all non-sequestered fossil fuels in a given single or multi-year period due to climate concerns?	-1	No. Fossil fuel production increased relative to 2014.	"BP’s total reported production including Upstream and Rosneft segments was 4.0% higher than in 2014."	(AR15, P21)
	Fossil fuel exploration	BM5. Does the major pledge to reduce their exploration of fossil fuels due to climate concerns?	-1	No. It states an intention to increase production.	"The group explores for oil and natural gas under a wide range of licensing, joint arrangement and other contractual agreements. We may do this alone or, more frequently, with partners."	(AR15, P30)
		BM6. Has the major reduced the exploration or estimates of fossil fuel reserves under holding because of climate concerns?	-1	No. New exploration area accessed.	"Our exploration function gained access to new potential resources covering almost 8,000 km2 in four countries."	(AR15, P28)
	Workforce reallocation	BM7. Does the major pledge to reallocate the labor force to low-carbon businesses?	0	No evidence found for this.
		BM8. Has a step-by-step strategy been formulated to achieve this?	0	No evidence found for this.
	Carbon price	BM9. Does the major state support for carbon pricing policies by governments (e.g., taxes or emissions trading, etc.) to mitigate climate change and promote clean energy?	1	Yes. Support stated for carbon pricing policies to mitigate climate change and promote clean energy.	"BP believes that carbon pricing by governments is the most comprehensive and economically efficient policy to limit greenhouse gas emissions."	(SR15, P15)
		BM10. Has the major employed a carbon price or tax into their internal investment decisions?	1	Yes. Consideration of carbon pricing in future energy costs was factored into business operation decisions.	"...we factor a carbon cost into our own investment decisions and engineering designs for large new projects and those for which emissions costs would be a material part of the project. In industrialized countries this is $40 per tonne of carbon dioxide (CO2) equivalent. We also stress test at a higher carbon price."	(SR15, P18)
Emission reduction	Carbon emissions	ER1. Does the major pledge a long-term goal to reach net-zero carbon or GHG emissions on an absolute basis by the year 2050 or sooner, at least for scope 1 and scope 2 emissions?	0	No evidence found for this.
		ER2. Has a concrete strategy been formulated to achieve this (e.g. an integrated series of steps or more specific targets)?	0	No evidence found for this.
	Scope 3 emissions	ER3. Does the major pledge to reduce scope 3 emissions?	0	No evidence found for this.
		ER4. Has a concrete strategy been formulated to achieve this (e.g. an integrated series of steps or more specific targets)?	0	No evidence found for this.
	Methane emissions	ER5. Does the major pledge to reduce methane emissions, on an absolute or intensity basis, for the following years?	0	No evidence found for this.
		ER6. Has a concrete strategy been formulated to achieve this (e.g. an integrated series of steps or more specific targets)?	0	No evidence found for this.
	Emission disclosure	ER7. Does the major disclose all three scope GHG emissions annually?	0	No. Scope 3 emissions are not disclosed.		(SR15, P8)
Clean energy	Clean energy investment	CE1. Does the major publicly disclose the total annual investment volume in clean energy (e.g. clean fuels or electricity production, R&D, etc.)?	0	No evidence found for this.
		CE2. Does the major pledge to allocate a specific portion (at least 1%) of their annual capex or investments to clean energy technologies (e.g. clean energy production, carbon capture and storage etc.)?	0	No evidence found for this.
		CE3. Has the major allocated at least 1% of their annual capex or investments to clean energy technologies (e.g. clean energy production, carbon capture and storage etc.)?	0	No evidence found for this.

## Sheet: 2016
Category	Sub-category	Indicator	Score	Evidence
Climate change cognition	Awareness of climate change	CC1. Does the major acknowledge the scientific evidence of anthropogenic climate change (e.g. the link between human activities or fossil fuels and climate change, and potential risks or dangers of climate change etc.)?	1	Yes. The link between fossil fuels and increasing GHG emissions is explicitly acknowledged.	"During these processes, the most significant GHG emissions, including carbon dioxide and methane, come from the combustion of fossil fuels for energy and the flaring and venting of gas. "	(SR16,P20)
		CC2. Does the major affirm the need for itself or society to shift away from or reduce dependence on all types of non-sequestered fossil fuels to mitigate climate change?	-1	No. It states an intention to increase fossil fuel production.	"Our strategy provides BP with greater agility – combining lower cost oil production, increasing gas supply..." "Gas will grow as a cleaner alternative to coal. Advanced fuels and lubricants will help motorists reduce emissions."	(AR16, P5)
	Participation in international framework	CC3. Has the major joined the Oil and Gas Climate Initiative (OGCI)?	1	Yes. Joined OGCI in 2015.
	Disclosing climate risk	CC4. Does the major disclose regulatory risks related to climate change on their business or products?	1	Yes. It discloses that GHG emission regulations have the potential to impact its business negatively.	"Changes in laws, regulations, policies and obligations relating to climate change, including carbon pricing, could impact our assets, costs, revenue generation and strategic growth opportunities and demand for our products"	(AR16, P51)
		CC5. Does the major disclose market and other indirect risks and opportunities due to increasing climate concerns (e.g. reduction of market returns, shifts in consumer preferences, competition from renewables and transport electrification etc.)?	0	No evidence found for this.
Business model	Transition strategy	BM1. Has the major pledged to shift their assets and product portfolio to carbon-free energy in the long-term (in the next few decades)?	0	No. It states an intention to increase the gas and oil portfolio.	"we will expand the gas portfolio alongside lower cost oil production, managing these cost-effectively."	(AR16,P7)
		BM2. Has a step-by-step strategy been formulated to achieve this?	0	No evidence found for this.
	Fossil fuel production	BM3. Does the major pledge to reduce the production of all non-sequestered fossil fuels annually due to climate concerns?	-1	No. It states an intention to increase production.	"We started the year with a goal to increase production from new projects by 800,000 barrels a day by 2020."	(AR16,P7)
		BM4. Has the major reduced the production volume of all non-sequestered fossil fuels in a given single or multi-year period due to climate concerns?	-1	No. Fossil fuel production increase relative to 2015.	"BP’s total reported production including Upstream and Rosneft segments was slightly higher than in 2015."	(AR16, P18)
	Fossil fuel exploration	BM5. Does the major pledge to reduce their exploration of fossil fuels due to climate concerns?	-1	No. It states an intention to increase exploration.	"We expect to start up seven new major projects in 2017. "	(AR16, P26)
		BM6. Has the major reduced the exploration or estimates of fossil fuel reserves under holding because of climate concerns?	-1	No. New exploration area accessed.	"71,000km2 new exploration access (2015 8,000km2)"	(AR16, P24)
	Workforce reallocation	BM7. Does the major pledge to reallocate the labor force to low-carbon businesses?	0	No evidence found for this.
		BM8. Has a step-by-step strategy been formulated to achieve this?	0	No evidence found for this.
	Carbon price	BM9. Does the major state support for carbon pricing policies by governments (e.g., taxes or emissions trading, etc.) to mitigate climate change and promote clean energy?	1	Yes. Support stated for carbon pricing policies to mitigate climate change and promote clean energy.	"BP believes that carbon pricing by governments is the most comprehensive and economically efficient policy to limit GHG emissions."	(AR16, P43)
		BM10. Has the major employed a carbon price or tax into their internal investment decisions?	1	Yes. Consideration of carbon pricing in future energy costs was factored into business operation decisions.	"In industrialized countries, this is currently $40 per tonne of carbon dioxide equivalent, and we also stress test at a carbon price of $80 per tonne."	(AR16, P9)
Emission reduction	Carbon emissions	ER1. Does the major pledge a long-term goal to reach net-zero carbon or GHG emissions on an absolute basis by the year 2050 or sooner, at least for scope 1 and scope 2 emissions?	0	No evidence found for this.
		ER2. Has a concrete strategy been formulated to achieve this (e.g. an integrated series of steps or more specific targets)?	0	No evidence found for this.
	Scope 3 emissions	ER3. Does the major pledge to reduce scope 3 emissions?	0	No evidence found for this.
		ER4. Has a concrete strategy been formulated to achieve this (e.g. an integrated series of steps or more specific targets)?	0	No evidence found for this.
	Methane emissions	ER5. Does the major pledge to reduce methane emissions, on an absolute or intensity basis, for the following years?	0	No evidence found for this.
		ER6. Has a concrete strategy been formulated to achieve this (e.g. an integrated series of steps or more specific targets)?	0	No evidence found for this.
	Emission disclosure	ER7. Does the major disclose all three scope GHG emissions annually?	0	No. Scope 3 emissions are not disclosed.		(SR16, P10)
Clean energy	Clean energy investment	CE1. Does the major publicly disclose the total annual investment volume in clean energy (e.g. clean fuels or electricity production, R&D, etc.)?	0	No evidence found for this.
		CE2. Does the major pledge to allocate a specific portion (at least 1%) of their annual capex or investments to clean energy technologies (e.g. clean energy production, carbon capture and storage etc.)?	0	No evidence found for this.
		CE3. Has the major allocated at least 1% of their annual capex or investments to clean energy technologies (e.g. clean energy production, carbon capture and storage etc.)?	0	No evidence found for this.

[truncated: 4 more sheets: 2017, 2018, 2019, 2020]
