# Supplementary material for: The clean energy claims of BP, Chevron, ExxonMobil and Shell: A mismatch between discourse, actions and investments
Source: PLoS One. 2022 Feb 16;17(2):e0263596. doi: 10.1371/journal.pone.0263596 (PMC8849545; doi:10.1371/journal.pone.0263596)
Supplement: S3 Dataset — (XLSX) [file pone.0263596.s005.xlsx]

## Sheet: Documents
Document type	Document title	Description	Years examined	Code	URL
Annual reports	10K form	An annual report required by the U.S. Securities and Exchange Commission (SEC), giving a comprehensive summary of a company's financial performance.	2009-2020	10k09-10k20	https://last10k.com/sec-filings/cvx
	Annual report	An annually published report explaining the major's financial performance and core business strategies and priorities.	2009-2020	AR09-AR20	https://www.chevron.com/search?q=annual%20report
	Annual report supplement	A supplement for annual reports, containing detailed information that may not be included in annual reports.	2013 and 2018	ARS13, ARS18	https://www.chevron.com/search?q=annual%20report%20supplement
Energy transition reports for low-carbon future	Climate change resillence report	A report aligned with the Task Force on Climate-related Financial Disclosures (TCFD) framework to disclose actions and strategies for tackling climate change.	2018 and 2020	CCR18,CCR20	https://www.chevron.com/search?q=Climate%20change%20resillence
	Update climate change resillence report	Updated report for climate change resillence report. EDITED Please pay attention to punctuation.	2019	UCC	https://www.chevron.com/search?q=Climate%20change%20resillence
	Climate risk perspective report	A report disclosing actions and strategies for tackling climate change and managing climate risk.	2017	CRP	https://www.chevron.com/-/media/shared-media/documents/climate-risk-perspective.pdf
Sustainablity reports	Corporate responsibility report	A report disclosing actions and strategies for social and environmental responsibility.	2009-2018	CR09-CR18	https://www.chevron.com/search?q=Corporate%20Responsibility%20report
	Corporate sustainability report	A report disclosing actions and strategies for sustainable development, including environment protection.	2019-2020	CSR19-CSR20	https://www.chevron.com/search?q=Corporate%20sustainability%20report https://www.chevron.com/-/media/shared-media/documents/chevron-sustainability-report-2020.pdf
Other notes	When citing evidence from these documents in forthcoming sheets, we cite the document code and page numbers e.g. "AR20, P20"

## Sheet: Sum
Category	Sub-category	Indicator	2009	2010	2011	2012	2013	2014	2015	2016	2017	2018	2019	2020
Climate change cognition	Awareness of climate change	CC1. Does the major acknowledge the scientific evidence of anthropogenic climate change (e.g. the link between human activities or fossil fuels and climate change, and potential risks or dangers of climate change etc.)?	0	0	1	1	1	1	1	1	1	1	0	0
		CC2. Does the major affirm the need for itself or society to shift away from or reduce dependence on all types of non-sequestered fossil fuels to mitigate climate change?	-1	-1	-1	0	0	0	0	-1	-1	-1	-1	-1
	Participation in international framework	CC3. Has the major joined the Oil and Gas Climate Initiative (OGCI)?	0	0	0	0	0	0	0	0	0	1	1	1
	Disclosing climate risk	CC4. Does the major disclose regulatory risks related to climate change on their business or products?	1	1	1	1	1	1	1	1	1	1	1	1
		CC5. Does the major disclose market and other indirect risks and opportunities due to increasing climate concerns (e.g. reduction of market returns, shifts in consumer preferences, competition from renewables and transport electrification etc.)?	0	0	0	0	0	0	0	0	0	0	1	1
Business model	Transition strategy	BM1. Has the major pledged to shift their assets and product portfolio to carbon-free energy in the long-term (in the next few decades)?	0	0	0	0	0	0	0	0	0	0	0	0
		BM2. Has a step-by-step strategy been formulated to achieve this?	0	0	0	0	0	0	0	0	0	0	0	0
	Fossil fuel production	BM3. Does the major pledge to reduce the production of all non-sequestered fossil fuels annually due to climate concerns?	-1	-1	-1	-1	-1	-1	0	-1	0	0	-1	0
		BM4. Has the major reduced the production volume of all non-sequestered fossil fuels in a given single or multi-year period due to climate concerns?	-1	-1	0	-1	-1	-1	-1	0	-1	-1	-1	-1
	Fossil fuel exploration	BM5. Does the major pledge to reduce their exploration of fossil fuels due to climate concerns?	-1	-1	-1	-1	-1	-1	0	-1	0	0	-1	0
		BM6. Has the major reduced the exploration or estimates of fossil fuel reserves under holding because of climate concerns?	-1	-1	-1	-1	-1	-1	-1	-1	-1	-1	-1	-1
	Workforce reallocation	BM7. Does the major pledge to reallocate the labor force to low-carbon businesses?	0	0	0	0	0	0	0	0	0	0	0	0
		BM8. Has a step-by-step strategy been formulated to achieve this?	0	0	0	0	0	0	0	0	0	0	0	0
	Carbon price	BM9. Does the major state support for carbon pricing policies by governments (e.g., taxes or emissions trading, etc.) to mitigate climate change and promote clean energy?	0	0	0	0	0	0	0	0	0	1	0	1
		BM10. Has the major employed a carbon price or tax into their internal investment decisions?	0	0	0	0	1	0	0	1	1	1	0	1
Emission reduction	Carbon emissions	ER1. Does the major pledge a long-term goal to reach net-zero carbon or GHG emissions on an absolute basis by the year 2050 or sooner, at least for scope 1 and scope 2 emissions?	0	0	0	0	0	0	0	0	0	0	0	0
		ER2. Has a concrete strategy been formulated to achieve this (e.g. an integrated series of steps or more specific targets)?	0	0	0	0	0	0	0	0	0	0	0	0
	Scope 3 emissions	ER3. Does the major pledge to reduce scope 3 emissions?	0	0	0	0	0	0	0	0	0	0	0	0
		ER4. Has a concrete strategy been formulated to achieve this (e.g. an integrated series of steps or more specific targets)?	0	0	0	0	0	0	0	0	0	0	0	0
	Methane emissions	ER5. Does the major pledge to reduce methane emissions, on an absolute or intensity basis, for the following years?	0	0	0	0	0	0	0	0	0	1	1	1
		ER6. Has a concrete strategy been formulated to achieve this (e.g. an integrated series of steps or more specific targets)?	0	0	0	0	0	0	0	0	0	0	0	0
	Emission disclosure	ER7. Does the major disclose all three scope GHG emissions annually?	0	0	0	0	0	0	0	0	1	1	1	1
Clean energy	Clean energy investment	CE1. Does the major publicly disclose the total annual investment volume in clean energy (e.g. clean fuels or electricity production, R&D, etc.)?	0	0	0	0	0	0	0	0	0	0	0	0
		CE2. Does the major pledge to allocate a specific portion (at least 1%) of their annual capex or investments to clean energy technologies (e.g. clean energy production, carbon capture and storage etc.)?	0	0	0	0	0	0	0	0	0	0	0	0
		CE3. Has the major allocated at least 1% of their annual capex or investments to clean energy technologies (e.g. clean energy production, carbon capture and storage etc.)?	0	0	0	0	0	0	0	0	0	0	0	0
		Tallied score	-4	-4	-2	-2	-1	-2	0	-1	1	4	0	4
		Explanation of scores “+1” for actions or pledges that implement or reinforce a strategy or commitment in that year. “-1” for actions or pledges that contradict or hamper a strategy or commitment in that year. “0” when no evidence was found of actions in either direction. This also includes strategies which, although possibly implemented or continuing from previous years, are not mentioned in the…
		Details about scoring criteria for indicators See Supplementary Information "S7_File Indicator scoring criteria"

## Sheet: 2009
Category	Sub-category	Indicator	Score	Evidence
Climate change cognition	Awareness of climate change	CC1. Does the major acknowledge the scientific evidence of anthropogenic climate change (e.g. the link between human activities or fossil fuels and climate change, and potential risks or dangers of climate change etc.)?	0	No evidence found for this.
		CC2. Does the major affirm the need for itself or society to shift away from or reduce dependence on all types of non-sequestered fossil fuels to mitigate climate change?	-1	No. It states a view that oil and natural gas will continue to be the predominant energy source for decades.	"Chevron is a world leader in developing and delivering energy from oil and natural gas, which will remain the world’s predominant sources of energy for decades to come."	(CR09, P13)
	Participation in international framework	CC3. Has the major joined the Oil and Gas Climate Initiative (OGCI)?	0	No. OGCI was established in September 2014, and Chevron joined the framework in 2018.
	Disclosing climate risk	CC4. Does the major disclose regulatory risks related to climate change on their business or products?	1	Yes. It discloses that GHG emission regulations have the potential to impact its business negatively.	"Regulation of greenhouse gas emissions could increase Chevron’s operational costs and reduce demand for Chevron’s products." "Continued political attention to issues concerning climate change, the role of human activity in it, and potential mitigation through regulation could have a material impact on the company’s operations and financial results."	(10K09, P31)
		CC5. Does the major disclose market and other indirect risks and opportunities due to increasing climate concerns (e.g. reduction of market returns, shifts in consumer preferences, competition from renewables and transport electrification etc.)?	0	No evidence found for this.
Business model	Transition strategy	BM1. Has the major pledged to shift their assets and product portfolio to carbon-free energy in the long-term (in the next few decades)?	0	No evidence found for this.
		BM2. Has a step-by-step strategy been formulated to achieve this?	0	No evidence found for this.
	Fossil fuel production	BM3. Does the major pledge to reduce the production of all non-sequestered fossil fuels annually due to climate concerns?	-1	No. It states an intention to increase fossil fuel production.	"To sustain its long-term competitive position in the upstream business, the company must develop and replenish an inventory of projects that offer attractive financial returns for the investment required. Identifying promising areas for exploration, acquiring the necessary rights to explore for and to produce crude oil and natural gas..."	(AR09, P12)
		BM4. Has the major reduced the production volume of all non-sequestered fossil fuels in a given single or multi-year period due to climate concerns?	-1	No. Production increased 11.9%, compared with 2008.		(AR09, P7, see table "Chevron Operating Highlights")
	Fossil fuel exploration	BM5. Does the major pledge to reduce their exploration of fossil fuels due to climate concerns?	-1	No. It states an intention to increase exploration of oil and gas.	"To sustain its long-term competitive position in the upstream business, the company must develop and replenish an inventory of projects that offer attractive financial returns for the investment required. Identifying promising areas for exploration, acquiring the necessary rights to explore for and to produce crude oil and natural gas..."	(AR09, P12)
		BM6. Has the major reduced the exploration or estimates of fossil fuel reserves under holding because of climate concerns?	-1	No. Estimated reserves under holding increased relative to 2008.	"We added 1.1 billion barrels of net oil-equivalent proved reserves, replacing 112 percent of net oil-equivalent production in 2009."	(AR09, P4)
	Workforce reallocation	BM7. Does the major pledge to reallocate the labor force to low-carbon businesses?	0	No evidence found for this.
		BM8. Has a step-by-step strategy been formulated to achieve this?	0	No evidence found for this.
	Carbon price	BM9. Does the major state support for carbon pricing policies by governments (e.g., taxes or emissions trading, etc.) to mitigate climate change and promote clean energy?	0	No evidence found for this.
		BM10. Has the major employed a carbon price or tax into their internal investment decisions?	0	No evidence found for this.
Emission reduction	Carbon emissions	ER1. Does the major pledge a long-term goal to reach net-zero carbon or GHG emissions on an absolute basis by the year 2050 or sooner, at least for scope 1 and scope 2 emissions?	0	No evidence found for this.
		ER2. Has a concrete strategy been formulated to achieve this (e.g. an integrated series of steps or more specific targets)?	0	No evidence found for this.
	Scope 3 emissions	ER3. Does the major pledge to reduce scope 3 emissions?	0	No evidence found for this.
		ER4. Has a concrete strategy been formulated to achieve this (e.g. an integrated series of steps or more specific targets)?	0	No evidence found for this.
	Methane emissions	ER5. Does the major pledge to reduce methane emissions, on an absolute or intensity basis, for the following years?	0	No evidence found for this.
		ER6. Has a concrete strategy been formulated to achieve this (e.g. an integrated series of steps or more specific targets)?	0	No evidence found for this.
	Emission disclosure	ER7. Does the major disclose all three scope GHG emissions annually?	0	No. Scope 3 emissions are not disclosed.		(CR09, P9)
Clean energy	Clean energy investment	CE1. Does the major publicly disclose the total annual investment volume in clean energy (e.g. clean fuels or electricity production, R&D, etc.)?	0	No evidence found for this.
		CE2. Does the major pledge to allocate a specific portion (at least 1%) of their annual capex or investments to clean energy technologies (e.g. clean energy production, carbon capture and storage etc.)?	0	No evidence found for this.
		CE3. Has the major allocated at least 1% of their annual capex or investments to clean energy technologies (e.g. clean energy production, carbon capture and storage etc.)?	0	No evidence found for this.

## Sheet: 2010
Category	Sub-category	Indicator	Score	Evidence
Climate change cognition	Awareness of climate change	CC1. Does the major acknowledge the scientific evidence of anthropogenic climate change (e.g. the link between human activities or fossil fuels and climate change, and potential risks or dangers of climate change etc.)?	0	No evidence found for this.
		CC2. Does the major affirm the need for itself or society to shift away from or reduce dependence on all types of non-sequestered fossil fuels to mitigate climate change?	-1	No. It states a belief that world energy demand for fossil fuels will continue, and implicitly states an intention to continue fossil fuel production to meet this demand.	"Most supply-demand forecasts predict that natural gas will play an integral role in the energy mix as the world transitions to a lower-carbon future. "Oil and natural gas will be primary energy sources for decades to come."	(CR10, P9); (CR10, P27)
	Participation in international framework	CC3. Has the major joined the Oil and Gas Climate Initiative (OGCI)?	0	No. OGCI was established in September 2014, and Chevron joined the framework in 2018.
	Disclosing climate risk	CC4. Does the major disclose regulatory risks related to climate change on their business or products?	1	Yes. It discloses that GHG emission regulations have the potential to impact its business negatively.	"Regulation of greenhouse gas emissions could increase Chevron’s operational costs and reduce demand for Chevron’s products."	(10K10, P37)
		CC5. Does the major disclose market and other indirect risks and opportunities due to increasing climate concerns (e.g. reduction of market returns, shifts in consumer preferences, competition from renewables and transport electrification etc.)?	0	No evidence found for this.
Business model	Transition strategy	BM1. Has the major pledged to shift their assets and product portfolio to carbon-free energy in the long-term (in the next few decades)?	0	No evidence found for this.
		BM2. Has a step-by-step strategy been formulated to achieve this?	0	No evidence found for this.
	Fossil fuel production	BM3. Does the major pledge to reduce the production of all non-sequestered fossil fuels annually due to climate concerns?	-1	No. It states an intention to increase fossil fuel production.	"We continued to build for future growth by sanctioning development of four large deepwater projects — Jack/St. Malo, Big Foot and Tahiti 2 in the Gulf of Mexico, and Papa-Terra in Brazil."	(AR10, P4)
		BM4. Has the major reduced the production volume of all non-sequestered fossil fuels in a given single or multi-year period due to climate concerns?	-1	No. The fossil fuel production increased relative to 2009.	"In 2010, total net oil equivalent production in our upstream business increased 2 percent over 2009, after increasing 7 percent the previous year. "	(AR10, P4)
	Fossil fuel exploration	BM5. Does the major pledge to reduce their exploration of fossil fuels due to climate concerns?	-1	No. It states an intention to increase exploration of oil and gas.	"Identifying promising areas for exploration, acquiring the necessary rights to explore for and to produce crude oil and natural gas, drilling successfully, and handling the many technical and operational details in a safe and cost-effective manner are all important factors in this effort. "	(AR10, P12)
		BM6. Has the major reduced the exploration or estimates of fossil fuel reserves under holding because of climate concerns?	-1	No. Exploration increased relative to 2010.	"Our exploration and business development programs created significant growth opportunities in 2010."	(AR10, P5)
	Workforce reallocation	BM7. Does the major pledge to reallocate the labor force to low-carbon businesses?	0	No evidence found for this.
		BM8. Has a step-by-step strategy been formulated to achieve this?	0	No evidence found for this.
	Carbon price	BM9. Does the major state support for carbon pricing policies by governments (e.g., taxes or emissions trading, etc.) to mitigate climate change and promote clean energy?	0	No evidence found for this.
		BM10. Has the major employed a carbon price or tax into their internal investment decisions?	0	No evidence found for this.
Emission reduction	Carbon emissions	ER1. Does the major pledge a long-term goal to reach net-zero carbon or GHG emissions on an absolute basis by the year 2050 or sooner, at least for scope 1 and scope 2 emissions?	0	No evidence found for this.
		ER2. Has a concrete strategy been formulated to achieve this (e.g. an integrated series of steps or more specific targets)?	0	No evidence found for this.
	Scope 3 emissions	ER3. Does the major pledge to reduce scope 3 emissions?	0	No evidence found for this.
		ER4. Has a concrete strategy been formulated to achieve this (e.g. an integrated series of steps or more specific targets)?	0	No evidence found for this.
	Methane emissions	ER5. Does the major pledge to reduce methane emissions, on an absolute or intensity basis, for the following years?	0	No evidence found for this.
		ER6. Has a concrete strategy been formulated to achieve this (e.g. an integrated series of steps or more specific targets)?	0	No evidence found for this.
	Emission disclosure	ER7. Does the major disclose all three scope GHG emissions annually?	0	No. Scope 3 emissions are not disclosed.		(CR10, P40)
	Clean energy investment	CE1. Does the major publicly disclose the total annual investment volume in clean energy (e.g. clean fuels or electricity production, R&D, etc.)?	0	No evidence found for this.
		CE2. Does the major pledge to allocate a specific portion (at least 1%) of their annual capex or investments to clean energy technologies (e.g. clean energy production, carbon capture and storage etc.)?	0	No evidence found for this.
		CE3. Has the major allocated at least 1% of their annual capex or investments to clean energy technologies (e.g. clean energy production, carbon capture and storage etc.)?	0	No evidence found for this.

## Sheet: 2011
Category	Sub-category	Indicator	Score	Evidence
Climate change cognition	Awareness of climate change	CC1. Does the major acknowledge the scientific evidence of anthropogenic climate change (e.g. the link between human activities or fossil fuels and climate change, and potential risks or dangers of climate change etc.)?	1	Yes. The link between fossil fuels and increasing GHG emissions is explicitly acknowledged.	"The use of fossil fuels to meet the world’s energy needs contributes to an increase in GHGs — mainly carbon dioxide (CO2) and methane —in Earth’s atmosphere"	(CR11, P45)
0	0	CC2. Does the major affirm the need for itself or society to shift away from or reduce dependence on all types of non-sequestered fossil fuels to mitigate climate change?	-1	No. A belief is stated that natural gas will grow in importance as a global energy source, implying an intention to provide for this demand.	"Natural gas from shale is dramatically changing the gas supply landscape in the United States — boosting reserves and providing a supply of safe, clean, affordable energy. It is the fastest-growing source of natural gas in the United States and could become a major global energy source. Natural gas from shale has grown to about 25 percent of U.S. gas production in just a decade, and according to…	(CR11, P46)
0	Participation in international framework	CC3. Has the major joined the Oil and Gas Climate Initiative (OGCI)?	0	No. OGCI was established in September 2014, and Chevron joined the framework in 2018.
0	Disclosing climate risk	CC4. Does the major disclose regulatory risks related to climate change on their business or products?	1	Yes. It discloses that GHG emission regulations have the potential to impact its business negatively.	"Regulation of greenhouse gas emissions could increase Chevron’s operational costs and reduce demand for Chevron’s products."	(10K11, P37)
0	0	CC5. Does the major disclose market and other indirect risks and opportunities due to increasing climate concerns (e.g. reduction of market returns, shifts in consumer preferences, competition from renewables and transport electrification etc.)?	0	No evidence found for this.
Business model	Transition strategy	BM1. Has the major pledged to shift their assets and product portfolio to carbon-free energy in the long-term (in the next few decades)?	0	No evidence found for this.
0	0	BM2. Has a step-by-step strategy been formulated to achieve this?	0	No evidence found for this.
0	Fossil fuel production	BM3. Does the major pledge to reduce the production of all non-sequestered fossil fuels annually due to climate concerns?	-1	No. It states an intention to increase fossil fuel production.	"advanced our industry-leading queue of major capital projects to sustain long-term production growth"	(AR11, P4)
0	0	BM4. Has the major reduced the production volume of all non-sequestered fossil fuels in a given single or multi-year period due to climate concerns?	0	No. Net production decreased but mainly due to field declines and maintenance-related downtime, with no relationship to climate concerns.	"Net liquids production decreased 4 percent in 2011 mainly due to field declines and maintenance-related downtime in the United States and lower entitlement volumes in Indonesia and Kazakhstan."	(AR11, P13)
0	Fossil fuel exploration	BM5. Does the major pledge to reduce their exploration of fossil fuels due to climate concerns?	-1	No. Capital and exploratory expenditures for 2012 were estimated to be even higher than 2010 and 2009.	"The company estimates that in 2012 capital and exploratory expenditures will be $32.7 billion. (...) Approximately 87 percent of the total, or $28.5 billion, is budgeted for exploration and production activities."	(AR12, P21~22)
0	0	BM6. Has the major reduced the exploration or estimates of fossil fuel reserves under holding because of climate concerns?	-1	No. Exploration expenditures increased relative to 2010.	"Exploration and production expenditures were 37 percent higher than 2010."	(AR11, P21)
0	Workforce reallocation	BM7. Does the major pledge to reallocate the labor force to low-carbon businesses?	0	No evidence found for this.
0	0	BM8. Has a step-by-step strategy been formulated to achieve this?	0	No evidence found for this.
0	Carbon price	BM9. Does the major state support for carbon pricing policies by governments (e.g., taxes or emissions trading, etc.) to mitigate climate change and promote clean energy?	0	No evidence found for this.
0	0	BM10. Has the major employed a carbon price or tax into their internal investment decisions?	0	No evidence found for this.
Emission reduction	Carbon emissions	ER1. Does the major pledge a long-term goal to reach net-zero carbon or GHG emissions on an absolute basis by the year 2050 or sooner, at least for scope 1 and scope 2 emissions?	0	No evidence found for this.
0	0	ER2. Has a concrete strategy been formulated to achieve this (e.g. an integrated series of steps or more specific targets)?	0	No evidence found for this.
0	Scope 3 emissions	ER3. Does the major pledge to reduce scope 3 emissions?	0	No evidence found for this.
		ER4. Has a concrete strategy been formulated to achieve this (e.g. an integrated series of steps or more specific targets)?	0	No evidence found for this.
	Methane emissions	ER5. Does the major pledge to reduce methane emissions, on an absolute or intensity basis, for the following years?	0	No evidence found for this.
		ER6. Has a concrete strategy been formulated to achieve this (e.g. an integrated series of steps or more specific targets)?	0	No evidence found for this.
0	Emission disclosure	ER7. Does the major disclose all three scope GHG emissions annually?	0	No. Scope 3 emissions are not disclosed.		(CR11, P44)
Clean energy	Clean energy investment	CE1. Does the major publicly disclose the total annual investment volume in clean energy (e.g. clean fuels or electricity production, R&D, etc.)?	0	No evidence found for this.
0	0	CE2. Does the major pledge to allocate a specific portion (at least 1%) of their annual capex or investments to clean energy technologies (e.g. clean energy production, carbon capture and storage etc.)?	0	No evidence found for this.
0	0	CE3. Has the major allocated at least 1% of their annual capex or investments to clean energy technologies (e.g. clean energy production, carbon capture and storage etc.)?	0	No evidence found for this.

## Sheet: 2012
Category	Sub-category	Indicator	Score	Evidence
Climate change cognition	Awareness of climate change	CC1. Does the major acknowledge the scientific evidence of anthropogenic climate change (e.g. the link between human activities or fossil fuels and climate change, and potential risks or dangers of climate change etc.)?	1	Yes. The link between fossil fuels and increasing GHG emissions is explicitly acknowledged.	"The use of fossil fuels to meet the world’s energy needs contributes to an increase in GHGs — mainly carbon dioxide (CO2) and methane — in Earth’s atmosphere."	(CR12, P39)
		CC2. Does the major affirm the need for itself or society to shift away from or reduce dependence on all types of non-sequestered fossil fuels to mitigate climate change?	0	No evidence found for this.
	Participation in international framework	CC3. Has the major joined the Oil and Gas Climate Initiative (OGCI)?	0	No. OGCI was established in September 2014, and Chevron joined the framework in 2018.
	Disclosing climate risk	CC4. Does the major disclose regulatory risks related to climate change on their business or products?	1	Yes. It discloses that GHG emission regulations have the potential to impact its business negatively.	"Regulation of greenhouse gas emissions could increase Chevron’s operational costs and reduce demand for Chevron’s products"	(10K12, P36)
		CC5. Does the major disclose market and other indirect risks and opportunities due to increasing climate concerns (e.g. reduction of market returns, shifts in consumer preferences, competition from renewables and transport electrification etc.)?	0	No evidence found for this.
Business model	Transition strategy	BM1. Has the major pledged to shift their assets and product portfolio to carbon-free energy in the long-term (in the next few decades)?	0	No evidence found for this.
		BM2. Has a step-by-step strategy been formulated to achieve this?	0	No evidence found for this.
	Fossil fuel production	BM3. Does the major pledge to reduce the production of all non-sequestered fossil fuels annually due to climate concerns?	-1	No. It states an intention to increase fossil fuel production.	"It keeps us on target to reach our production goal of 3.3 million barrels of oil-equivalent per day by 2017, an increase of more than 20 percent from 2010 levels."	(AR12, P5)
		BM4. Has the major reduced the production volume of all non-sequestered fossil fuels in a given single or multi-year period due to climate concerns?	-1	No. Net production of natural gas increased 3% in 2012.	"Net natural gas production increased 3 percent in 2012 mainly due to increases in Thailand, Bangladesh and the Marcellus Shale."	(AR12, P13)
	Fossil fuel exploration	BM5. Does the major pledge to reduce their exploration of fossil fuels due to climate concerns?	-1	No. Capital and exploratory expenditures for 2013 were estimated to be even higher than 2012.	"The company estimates that 2013 capital and exploratory expenditures will be $36.7 billion, including $3.3 billion of spending by affiliates. Approximately 90 percent of the total, or $33 billion, is budgeted for exploration and production activities."	(AR12, P22)
		BM6. Has the major reduced the exploration or estimates of fossil fuel reserves under holding because of climate concerns?	-1	No. Exploration expenditures increased relative to 2011.		(AR12, P22, see table "Capital and Exploratory Expenditures")
	Workforce reallocation	BM7. Does the major pledge to reallocate the labor force to low-carbon businesses?	0	No evidence found for this.
		BM8. Has a step-by-step strategy been formulated to achieve this?	0	No evidence found for this.
	Carbon price	BM9. Does the major state support for carbon pricing policies by governments (e.g., taxes or emissions trading, etc.) to mitigate climate change and promote clean energy?	0	No evidence found for this.
		BM10. Has the major employed a carbon price or tax into their internal investment decisions?	0	No evidence found for this.
Emission reduction	Carbon emissions	ER1. Does the major pledge a long-term goal to reach net-zero carbon or GHG emissions on an absolute basis by the year 2050 or sooner, at least for scope 1 and scope 2 emissions?	0	No evidence found for this.
		ER2. Has a concrete strategy been formulated to achieve this (e.g. an integrated series of steps or more specific targets)?	0	No evidence found for this.
	Scope 3 emissions	ER3. Does the major pledge to reduce scope 3 emissions?	0	No evidence found for this.
		ER4. Has a concrete strategy been formulated to achieve this (e.g. an integrated series of steps or more specific targets)?	0	No evidence found for this.
	Methane emissions	ER5. Does the major pledge to reduce methane emissions, on an absolute or intensity basis, for the following years?	0	No evidence found for this.
		ER6. Has a concrete strategy been formulated to achieve this (e.g. an integrated series of steps or more specific targets)?	0	No evidence found for this.
	Emission disclosure	ER7. Does the major disclose all three scope GHG emissions annually?	0	No. Scope 3 emissions are not disclosed.		(CR12, P38)
Clean energy	Clean energy investment	CE1. Does the major publicly disclose the total annual investment volume in clean energy (e.g. clean fuels or electricity production, R&D, etc.)?	0	No evidence found for this.
		CE2. Does the major pledge to allocate a specific portion (at least 1%) of their annual capex or investments to clean energy technologies (e.g. clean energy production, carbon capture and storage etc.)?	0	No evidence found for this.
		CE3. Has the major allocated at least 1% of their annual capex or investments to clean energy technologies (e.g. clean energy production, carbon capture and storage etc.)?	0	No evidence found for this.

## Sheet: 2013
Category	Sub-category	Indicator	Score	Evidence
Climate change cognition	Awareness of climate change	CC1. Does the major acknowledge the scientific evidence of anthropogenic climate change (e.g. the link between human activities or fossil fuels and climate change, and potential risks or dangers of climate change etc.)?	1	Yes. The link between fossil fuels and increasing GHG emissions is explicitly acknowledged.	"The use of fossil fuels to meet the world’s energy needs contributes to an increase in greenhouse gas (GHG) emissions — mainly carbon dioxide and methane — in Earth’s atmosphere."	(CR13, P14)
		CC2. Does the major affirm the need for itself or society to shift away from or reduce dependence on all types of non-sequestered fossil fuels to mitigate climate change?	0	No evidence found for this.
	Participation in international framework	CC3. Has the major joined the Oil and Gas Climate Initiative (OGCI)?	0	No. OGCI was established in September 2014, and Chevron joined the framework in 2018.
	Disclosing climate risk	CC4. Does the major disclose regulatory risks related to climate change on their business or products?	1	Yes. It discloses that GHG emission regulations have the potential to impact its business negatively.	"Regulation of greenhouse gas emissions could increase Chevron’s operational costs and reduce demand for Chevron’s products"	(10K13, P38)
		CC5. Does the major disclose market and other indirect risks and opportunities due to increasing climate concerns (e.g. reduction of market returns, shifts in consumer preferences, competition from renewables and transport electrification etc.)?	0	No evidence found for this.
Business model	Transition strategy	BM1. Has the major pledged to shift their assets and product portfolio to carbon-free energy in the long-term (in the next few decades)?	0	No evidence found for this.
		BM2. Has a step-by-step strategy been formulated to achieve this?	0	No evidence found for this.
	Fossil fuel production	BM3. Does the major pledge to reduce the production of all non-sequestered fossil fuels annually due to climate concerns?	-1	No. It states an intention to increase oil and gas production.	"We expect the company’s upstream projects to grow our crude oil and natural gas production into the next decade."	(AR13, P3)
		BM4. Has the major reduced the production volume of all non-sequestered fossil fuels in a given single or multi-year period due to climate concerns?	-1	No. Natural gas production increased relative to 2012, while total hydrocarbon production kept almost constant.		(ARS13, P9) table
	Fossil fuel exploration	BM5. Does the major pledge to reduce their exploration of fossil fuels due to climate concerns?	-1	No. It states an intention to continue exploration of oil and gas.	"During 2014, the company plans to invest $3.2 billion in exploration and to drill more than 75 exploration and appraisal wells worldwide, including 12 impact wells (a well with a predrill unrisked resource potential of greater than 100 million barrels of oil-equivalent)."	(ARS13, P12)
		BM6. Has the major reduced the exploration or estimates of fossil fuel reserves under holding because of climate concerns?	-1	No. Capital and exploratory expenditures was higher than 2012.		(ARS13, P9) table
	Workforce reallocation	BM7. Does the major pledge to reallocate the labor force to low-carbon businesses?	0	No evidence found for this.
		BM8. Has a step-by-step strategy been formulated to achieve this?	0	No evidence found for this.
	Carbon price	BM9. Does the major state support for carbon pricing policies by governments (e.g., taxes or emissions trading, etc.) to mitigate climate change and promote clean energy?	0	No evidence found for this.
		BM10. Has the major employed a carbon price or tax into their internal investment decisions?	1	Yes. Consideration of carbon pricing in future energy costs was factored into business operation decisions.	"We consider carbon costs when forecasting long-range supply, demand and energy prices, and we thoroughly assess a range of potential future policy and economic growth outcomes."	(CR13, P15)
Emission reduction	Carbon emissions	ER1. Does the major pledge a long-term goal to reach net-zero carbon or GHG emissions on an absolute basis by the year 2050 or sooner, at least for scope 1 and scope 2 emissions?	0	No evidence found for this.
		ER2. Has a concrete strategy been formulated to achieve this (e.g. an integrated series of steps or more specific targets)?	0	No evidence found for this.
	Scope 3 emissions	ER3. Does the major pledge to reduce scope 3 emissions?	0	No evidence found for this.
		ER4. Has a concrete strategy been formulated to achieve this (e.g. an integrated series of steps or more specific targets)?	0	No evidence found for this.
	Methane emissions	ER5. Does the major pledge to reduce methane emissions, on an absolute or intensity basis, for the following years?	0	No evidence found for this.
		ER6. Has a concrete strategy been formulated to achieve this (e.g. an integrated series of steps or more specific targets)?	0	No evidence found for this.
	Emission disclosure	ER7. Does the major disclose all three scope GHG emissions annually?	0	No. Emissions are not disclosed.
Clean energy	Clean energy investment	CE1. Does the major publicly disclose the total annual investment volume in clean energy (e.g. clean fuels or electricity production, R&D, etc.)?	0	No evidence found for this.
		CE2. Does the major pledge to allocate a specific portion (at least 1%) of their annual capex or investments to clean energy technologies (e.g. clean energy production, carbon capture and storage etc.)?	0	No evidence found for this.
		CE3. Has the major allocated at least 1% of their annual capex or investments to clean energy technologies (e.g. clean energy production, carbon capture and storage etc.)?	0	No evidence found for this.

## Sheet: 2014
Category	Sub-category	Indicator	Score	Evidence
Climate change cognition	Awareness of climate change	CC1. Does the major acknowledge the scientific evidence of anthropogenic climate change (e.g. the link between human activities or fossil fuels and climate change, and potential risks or dangers of climate change etc.)?	1	Yes. The link between fossil fuels, increasing GHG emissions and climate change is explicitly acknowledged.	"We share the concerns of governments and the public about climate change risks and recognize that the use of fossil fuels to meet the world’s energy needs is a contributor to rising greenhouse gases (GHGs) in the earth’s atmosphere. "	(CR14, P10)
		CC2. Does the major affirm the need for itself or society to shift away from or reduce dependence on all types of non-sequestered fossil fuels to mitigate climate change?	0	No evidence found for this.
	Participation in international framework	CC3. Has the major joined the Oil and Gas Climate Initiative (OGCI)?	0	No. OGCI was established in September 2014, and Chevron joined the framework in 2018.
	Disclosing climate risk	CC4. Does the major disclose regulatory risks related to climate change on their business or products?	1	Yes. It discloses that GHG emission regulations have the potential to impact its business negatively.	"Regulation of greenhouse gas (GHG) emissions could increase Chevron's operational costs and reduce demand for Chevron’s hydrocarbon and other products"	(10K14, P31)
		CC5. Does the major disclose market and other indirect risks and opportunities due to increasing climate concerns (e.g. reduction of market returns, shifts in consumer preferences, competition from renewables and transport electrification etc.)?	0	No evidence found for this.
Business model	Transition strategy	BM1. Has the major pledged to shift their assets and product portfolio to carbon-free energy in the long-term (in the next few decades)?	0	No evidence found for this.
		BM2. Has a step-by-step strategy been formulated to achieve this?	0	No evidence found for this.
	Fossil fuel production	BM3. Does the major pledge to reduce the production of all non-sequestered fossil fuels annually due to climate concerns?	-1	No. It states an intention to increase fossil fuel production.	"We are targeting production of 3.1 million barrels of oil-equivalent per day in 2017, a 20 percent increase from 2014, which is a larger growth rate than that projected for our large competitors."	(AR14, P4)
		BM4. Has the major reduced the production volume of all non-sequestered fossil fuels in a given single or multi-year period due to climate concerns?	-1	No. Fossil fuel production increased relative to 2013 and 2012.	"Net oil-equivalent production in 2014 averaged 664,000 barrels per day, up 1 percent from both 2013 and 2012."	(AR14, P17)
	Fossil fuel exploration	BM5. Does the major pledge to reduce their exploration of fossil fuels due to climate concerns?	-1	No. It states an intention to increase exploration of oil and gas.	"In exploration we’re positioning ourselves for growth."	(AR14, P5)
		BM6. Has the major reduced the exploration or estimates of fossil fuel reserves under holding because of climate concerns?	-1	No. Exploration expenses increased relative to 2013.	"Exploration expenses in 2014 increased from 2013 mainly due to higher charges for well write-offs, partially offset by lower geological and geophysical expenses."	(AR14, P20)
	Workforce reallocation	BM7. Does the major pledge to reallocate the labor force to low-carbon businesses?	0	No evidence found for this.
		BM8. Has a step-by-step strategy been formulated to achieve this?	0	No evidence found for this.
	Carbon price	BM9. Does the major state support for carbon pricing policies by governments (e.g., taxes or emissions trading, etc.) to mitigate climate change and promote clean energy?	0	No evidence found for this.
		BM10. Has the major employed a carbon price or tax into their internal investment decisions?	0	No evidence found for this.
Emission reduction	Carbon emissions	ER1. Does the major pledge a long-term goal to reach net-zero carbon or GHG emissions on an absolute basis by the year 2050 or sooner, at least for scope 1 and scope 2 emissions?	0	No evidence found for this.
		ER2. Has a concrete strategy been formulated to achieve this (e.g. an integrated series of steps or more specific targets)?	0	No evidence found for this.
	Scope 3 emissions	ER3. Does the major pledge to reduce scope 3 emissions?	0	No evidence found for this.
		ER4. Has a concrete strategy been formulated to achieve this (e.g. an integrated series of steps or more specific targets)?	0	No evidence found for this.
	Methane emissions	ER5. Does the major pledge to reduce methane emissions, on an absolute or intensity basis, for the following years?	0	No evidence found for this.
		ER6. Has a concrete strategy been formulated to achieve this (e.g. an integrated series of steps or more specific targets)?	0	No evidence found for this.
	Emission disclosure	ER7. Does the major disclose all three scope GHG emissions annually?	0	No. Scope 2 & 3 emissions are not disclosed.		(CR14, P18)
Clean energy	Clean energy investment	CE1. Does the major publicly disclose the total annual investment volume in clean energy (e.g. clean fuels or electricity production, R&D, etc.)?	0	No evidence found for this.
		CE2. Does the major pledge to allocate a specific portion (at least 1%) of their annual capex or investments to clean energy technologies (e.g. clean energy production, carbon capture and storage etc.)?	0	No evidence found for this.
		CE3. Has the major allocated at least 1% of their annual capex or investments to clean energy technologies (e.g. clean energy production, carbon capture and storage etc.)?	0	No evidence found for this.

## Sheet: 2015
Category	Sub-category	Indicator	Score	Evidence
Climate change cognition	Awareness of climate change	CC1. Does the major acknowledge the scientific evidence of anthropogenic climate change (e.g. the link between human activities or fossil fuels and climate change, and potential risks or dangers of climate change etc.)?	1	Yes. The link between fossil fuels, increasing GHG emissions and climate change is explicitly acknowledged.	"Chevron shares the concerns of governments and the public about climate change risks and recognizes that the use of fossil fuels to meet the world’s energy needs is a contributor to rising greenhouse gases (GHGs) in the earth’s atmosphere."	(CR15, P19)
		CC2. Does the major affirm the need for itself or society to shift away from or reduce dependence on all types of non-sequestered fossil fuels to mitigate climate change?	0	No evidence found for this.
	Participation in international framework	CC3. Has the major joined the Oil and Gas Climate Initiative (OGCI)?	0	No. OGCI was established in September 2014, and Chevron joined the framework in 2018.
	Disclosing climate risk	CC4. Does the major disclose regulatory risks related to climate change on their business or products?	1	Yes. It discloses that GHG emission regulations have the potential to impact its business negatively.	"Regulation of greenhouse gas (GHG) emissions could increase Chevron's operational costs and reduce demand for Chevron’s hydrocarbon and other products"	(10K15, P30)
		CC5. Does the major disclose market and other indirect risks and opportunities due to increasing climate concerns (e.g. reduction of market returns, shifts in consumer preferences, competition from renewables and transport electrification etc.)?	0	No evidence found for this.
Business model	Transition strategy	BM1. Has the major pledged to shift their assets and product portfolio to carbon-free energy in the long-term (in the next few decades)?	0	No evidence found for this.
		BM2. Has a step-by-step strategy been formulated to achieve this?	0	No evidence found for this.
	Fossil fuel production	BM3. Does the major pledge to reduce the production of all non-sequestered fossil fuels annually due to climate concerns?	0	No evidence found for this.
		BM4. Has the major reduced the production volume of all non-sequestered fossil fuels in a given single or multi-year period due to climate concerns?	-1	No. Fossil fuel production increased relative to 2014.	"Our Upstream business, which is responsible for exploration and production, increased worldwide net oil-equivalent production by 2 percent, to 2.6 million barrels per day."	(AR15, P4)
	Fossil fuel exploration	BM5. Does the major pledge to reduce their exploration of fossil fuels due to climate concerns?	0	No evidence found for this.
		BM6. Has the major reduced the exploration or estimates of fossil fuel reserves under holding because of climate concerns?	-1	No. Net proved reserves increased compared with 2014.		(AR15, P7) table
	Workforce reallocation	BM7. Does the major pledge to reallocate the labor force to low-carbon businesses?	0	No evidence found for this.
		BM8. Has a step-by-step strategy been formulated to achieve this?	0	No evidence found for this.
	Carbon price	BM9. Does the major state support for carbon pricing policies by governments (e.g., taxes or emissions trading, etc.) to mitigate climate change and promote clean energy?	0	No evidence found for this.
		BM10. Has the major employed a carbon price or tax into their internal investment decisions?	0	No evidence found for this.
Emission reduction	Carbon emissions	ER1. Does the major pledge a long-term goal to reach net-zero carbon or GHG emissions on an absolute basis by the year 2050 or sooner, at least for scope 1 and scope 2 emissions?	0	No evidence found for this.
		ER2. Has a concrete strategy been formulated to achieve this (e.g. an integrated series of steps or more specific targets)?	0	No evidence found for this.
	Scope 3 emissions	ER3. Does the major pledge to reduce scope 3 emissions?	0	No evidence found for this.
		ER4. Has a concrete strategy been formulated to achieve this (e.g. an integrated series of steps or more specific targets)?	0	No evidence found for this.
	Methane emissions	ER5. Does the major pledge to reduce methane emissions, on an absolute or intensity basis, for the following years?	0	No evidence found for this.
		ER6. Has a concrete strategy been formulated to achieve this (e.g. an integrated series of steps or more specific targets)?	0	No evidence found for this.
	Emission disclosure	ER7. Does the major disclose all three scope GHG emissions annually?	0	No. Scope 3 emissions are not disclosed.		(CR15, P26)
Clean energy	Clean energy investment	CE1. Does the major publicly disclose the total annual investment volume in clean energy (e.g. clean fuels or electricity production, R&D, etc.)?	0	No evidence found for this.
		CE2. Does the major pledge to allocate a specific portion (at least 1%) of their annual capex or investments to clean energy technologies (e.g. clean energy production, carbon capture and storage etc.)?	0	No evidence found for this.
		CE3. Has the major allocated at least 1% of their annual capex or investments to clean energy technologies (e.g. clean energy production, carbon capture and storage etc.)?	0	No evidence found for this.

## Sheet: 2016
Category	Sub-category	Indicator	Score	Evidence
Climate change cognition	Awareness of climate change	CC1. Does the major acknowledge the scientific evidence of anthropogenic climate change (e.g. the link between human activities or fossil fuels and climate change, and potential risks or dangers of climate change etc.)?	1	Yes. The link between fossil fuels, increasing GHG emissions and climate change is explicitly acknowledged.	"We share the concerns of governments and the public about climate change risks and recognize that the use of fossil fuels to meet the world’s energy needs contributes to the rising concentration of greenhouse gases in Earth’s atmosphere. "	(CR16,P13)
		CC2. Does the major affirm the need for itself or society to shift away from or reduce dependence on all types of non-sequestered fossil fuels to mitigate climate change?	-1	No. It states that production of fossil fuels can still continue even in a carbon constrained world.	"Oil and natural gas will continue to fulfill a significant portion of global energy demand for decades to come—even in a carbon-constrained scenario."	(CR16,P13)
	Participation in international framework	CC3. Has the major joined the Oil and Gas Climate Initiative (OGCI)?	0	No. OGCI was established in September 2014, and Chevron joined the framework in 2018.
	Disclosing climate risk	CC4. Does the major disclose regulatory risks related to climate change on their business or products?	1	Yes. It discloses that GHG emission regulations have the potential to impact its business negatively.	"Regulation of greenhouse gas (GHG) emissions could increase Chevron's operational costs and reduce demand for Chevron’s hydrocarbon and other products"	(10K16, P29)
		CC5. Does the major disclose market and other indirect risks and opportunities due to increasing climate concerns (e.g. reduction of market returns, shifts in consumer preferences, competition from renewables and transport electrification etc.)?	0	No evidence found for this.
Business model	Transition strategy	BM1. Has the major pledged to shift their assets and product portfolio to carbon-free energy in the long-term (in the next few decades)?	0	No evidence found for this.
		BM2. Has a step-by-step strategy been formulated to achieve this?	0	No evidence found for this.
	Fossil fuel production	BM3. Does the major pledge to reduce the production of all non-sequestered fossil fuels annually due to climate concerns?	-1	No. It estimated that net oil-equivalent production in 2017 would increase compared to 2016.	"The company estimates that net oil-equivalent production in 2017 will grow 4 to 9 percent compared to 2016, assuming a Brent crude oil price of $50 per barrel and before the effect of anticipated asset sales."	(AR16,P12)
		BM4. Has the major reduced the production volume of all non-sequestered fossil fuels in a given single or multi-year period due to climate concerns?	0	No. Crude production declined during the year, but this was due to market and not climate reasons.	"In second-half 2016, the differential held generally steady in North America as robust refinery demand supported heavy crude values, while light sweet crude prices in the U.S. were supported by slowing domestic production. Outside of North America, differentials were steady to slightly wider amid well-supplied light sweet crude markets in the Atlantic Basin, while continued robust Middle East ex…	(AR16, P12)
	Fossil fuel exploration	BM5. Does the major pledge to reduce their exploration of fossil fuels due to climate concerns?	-1	No. It states an intention to start new exploration project of oil and gas.	"The program supports continued exploration and appraisal activity in the U.S. Gulf of Mexico, Western Australia, West Africa and in shale and tight resource plays in the United States and Canada. This planned spending also includes evaluation of recently acquired acreage, including in Argentina, Atlantic Canada, Morocco, New Zealand, Norway and South Australia."	(ARS16, P12)
		BM6. Has the major reduced the exploration or estimates of fossil fuel reserves under holding because of climate concerns?	-1	No. Estimates of proved reserves increased relative to 2015.	"Proved Developed reserves is higher than 2015"	(AR16, P80)
	Workforce reallocation	BM7. Does the major pledge to reallocate the labor force to low-carbon businesses?	0	No evidence found for this.
		BM8. Has a step-by-step strategy been formulated to achieve this?	0	No evidence found for this.
	Carbon price	BM9. Does the major state support for carbon pricing policies by governments (e.g., taxes or emissions trading, etc.) to mitigate climate change and promote clean energy?	0	No evidence found for this.
		BM10. Has the major employed a carbon price or tax into their internal investment decisions?	1	Yes. Consideration of carbon pricing in future energy costs was factored into business operation decisions.	"Chevron uses an internal outlook of carbon prices in the economic evaluations supporting major capital project appropriation approvals. "	(CR16, P11)
Emission reduction	Carbon emissions	ER1. Does the major pledge a long-term goal to reach net-zero carbon or GHG emissions on an absolute basis by the year 2050 or sooner, at least for scope 1 and scope 2 emissions?	0	No evidence found for this.
		ER2. Has a concrete strategy been formulated to achieve this (e.g. an integrated series of steps or more specific targets)?	0	No evidence found for this.
	Scope 3 emissions	ER3. Does the major pledge to reduce scope 3 emissions?	0	No evidence found for this.
		ER4. Has a concrete strategy been formulated to achieve this (e.g. an integrated series of steps or more specific targets)?	0	No evidence found for this.
	Methane emissions	ER5. Does the major pledge to reduce methane emissions, on an absolute or intensity basis, for the following years?	0	No evidence found for this.
		ER6. Has a concrete strategy been formulated to achieve this (e.g. an integrated series of steps or more specific targets)?	0	No evidence found for this.
	Emission disclosure	ER7. Does the major disclose all three scope GHG emissions annually?	0	No. Scope 3 emissions are not disclosed.		(CR16, P28)
Clean energy	Clean energy investment	CE1. Does the major publicly disclose the total annual investment volume in clean energy (e.g. clean fuels or electricity production, R&D, etc.)?	0	No evidence found for this.
		CE2. Does the major pledge to allocate a specific portion (at least 1%) of their annual capex or investments to clean energy technologies (e.g. clean energy production, carbon capture and storage etc.)?	0	No evidence found for this.
		CE3. Has the major allocated at least 1% of their annual capex or investments to clean energy technologies (e.g. clean energy production, carbon capture and storage etc.)?	0	No evidence found for this.

[truncated: 4 more sheets: 2017, 2018, 2019, 2020]
