# Supplementary material for: The clean energy claims of BP, Chevron, ExxonMobil and Shell: A mismatch between discourse, actions and investments
Source: PLoS One. 2022 Feb 16;17(2):e0263596. doi: 10.1371/journal.pone.0263596 (PMC8849545; doi:10.1371/journal.pone.0263596)
Supplement: S4 Dataset — (XLSX) [file pone.0263596.s006.xlsx]

## Sheet: Documents
Document type	Document title	Description	Years examined	Code	URL
Annual reports	10K form	An annual report required by the U.S. Securities and Exchange Commission (SEC), giving a comprehensive summary of a company's financial performance.	2009-2020	10k09-10k20	https://ir.exxonmobil.com/sec-filings/?items_per_page=10&page=1
	Annual report	An annually published report explaining the major's financial performance and core business strategies and priorities.	2009-2020	AR09-AR20	https://corporate.exxonmobil.com/search?search=annual+report&sortBy=relevance
Energy transition reports for low-carbon future	Energy and carbon summary	A report disclosing actions and strategies for tackling climate change and managing climate risk.	2018 - 2021	ECS18-ECS21	https://corporate.exxonmobil.com/search?search=energy+and+carbon+summary
	Energy and Carbon — Managing the Risks	A report addressing important questions raised recently by several stakeholder organizations on the topics of global energy demand and supply, climate change policy, and carbon asset risk.	2014	ECMR	http://www.lawandenvironment.com/wp-content/uploads/sites/5/2014/04/Report-Energy-and-Carbon-Managing-the-Risks1.pdf
Sustainablity reports	Corporate citizenship report	A report disclosing actions and strategies for social and environmental responsibility.	2009-2016	CCR09-CCR16	https://corporate.exxonmobil.com/Sustainability/Sustainability-Report/Report-archive#SustainabilityReports
	Corporate citizenship report highlight	Highlights of corporate citizenship report	2009-2016	CCRH09-CCR16	https://corporate.exxonmobil.com/Sustainability/Sustainability-Report/Report-archive#SustainabilityReports
	Sustainablity reports	A report disclosing actions and strategies for sustainable development, including environment protection.	2017-2019	SR17-SR19	https://corporate.exxonmobil.com/Sustainability/Sustainability-Report/Report-archive#SustainabilityReports
Other notes	When citing evidence from these documents in forthcoming sheets, we cite the document code and page numbers e.g. "AR20, P20"

## Sheet: Sum
Category	Sub-category	Indicator	2009	2010	2011	2012	2013	2014	2015	2016	2017	2018	2019	2020
Climate change cognition	Awareness of climate change	CC1. Does the major acknowledge the scientific evidence of anthropogenic climate change (e.g. the link between human activities or fossil fuels and climate change, and potential risks or dangers of climate change etc.)?	0	1	0	0	-1	0	1	0	1	1	1	1
		CC2. Does the major affirm the need for itself or society to shift away from or reduce dependence on all types of non-sequestered fossil fuels to mitigate climate change?	-1	-1	-1	-1	-1	-1	-1	-1	-1	-1	-1	-1
	Participation in international framework	CC3. Has the major joined the Oil and Gas Climate Initiative (OGCI)?	0	0	0	0	0	0	0	0	0	1	1	1
	Disclosing climate risk	CC4. Does the major disclose regulatory risks related to climate change on their business or products?	1	0	0	0	0	1	1	1	1	1	1	1
		CC5. Does the major disclose market and other indirect risks and opportunities due to increasing climate concerns (e.g. reduction of market returns, shifts in consumer preferences, competition from renewables and transport electrification etc.)?	1	0	0	0	0	1	1	1	1	1	1	1
Business model	Transition strategy	BM1. Has the major pledged to shift their assets and product portfolio to carbon-free energy in the long-term (in the next few decades)?	0	0	0	0	0	0	0	0	0	0	0	0
		BM2. Has a step-by-step strategy been formulated to achieve this?	0	0	0	0	0	0	0	0	0	0	0	0
	Fossil fuel production	BM3. Does the major pledge to reduce the production of all non-sequestered fossil fuels annually due to climate concerns?	-1	-1	-1	-1	-1	-1	-1	-1	-1	-1	-1	-1
		BM4. Has the major reduced the production volume of all non-sequestered fossil fuels in a given single or multi-year period due to climate concerns?	-1	-1	-1	-1	-1	-1	-1	-1	-1	-1	-1	-1
	Fossil fuel exploration	BM5. Does the major pledge to reduce their exploration of fossil fuels due to climate concerns?	-1	-1	-1	-1	-1	-1	-1	-1	-1	-1	-1	-1
		BM6. Has the major reduced the exploration or estimates of fossil fuel reserves under holding because of climate concerns?	-1	-1	-1	-1	-1	-1	-1	-1	-1	-1	-1	-1
	Workforce reallocation	BM7. Does the major pledge to reallocate the labor force to low-carbon businesses?	0	0	0	0	0	0	0	0	0	0	0	0
		BM8. Has a step-by-step strategy been formulated to achieve this?	0	0	0	0	0	0	0	0	0	0	0	0
	Carbon price	BM9. Does the major state support for carbon pricing policies by governments (e.g., taxes or emissions trading, etc.) to mitigate climate change and promote clean energy?	1	1	1	1	1	1	1	1	1	1	1	1
		BM10. Has the major employed a carbon price or tax into their internal investment decisions?	0	0	0	0	1	0	0	0	1	1	1	1
Emission reduction	Carbon emissions	ER1. Does the major pledge a long-term goal to reach net-zero carbon or GHG emissions on an absolute basis by the year 2050 or sooner, at least for scope 1 and scope 2 emissions?	0	0	0	0	0	0	0	0	0	0	0	0
		ER2. Has a concrete strategy been formulated to achieve this (e.g. an integrated series of steps or more specific targets)?	0	0	0	0	0	0	0	0	0	0	0	0
	Scope 3 emissions	ER3. Does the major pledge to reduce scope 3 emissions?	0	0	0	0	0	0	0	0	0	0	0	0
		ER4. Has a concrete strategy been formulated to achieve this (e.g. an integrated series of steps or more specific targets)?	0	0	0	0	0	0	0	0	0	0	0	0
	Methane emissions	ER5. Does the major pledge to reduce methane emissions, on an absolute or intensity basis, for the following years?	0	0	0	0	0	0	0	0	1	1	1	1
		ER6. Has a concrete strategy been formulated to achieve this (e.g. an integrated series of steps or more specific targets)?	0	0	0	0	0	0	0	0	0	0	0	0
	Emission disclosure	ER7. Does the major disclose all three scope GHG emissions annually?	0	0	0	0	0	0	0	0	0	0	-1	-1
Clean energy	Clean energy investment	CE1. Does the major publicly disclose the total annual investment volume in clean energy (e.g. clean fuels or electricity production, R&D, etc.)?	0	0	0	0	0	0	0	0	0	0	0	0
		CE2. Does the major pledge to allocate a specific portion (at least 1%) of their annual capex or investments to clean energy technologies (e.g. clean energy production, carbon capture and storage etc.)?	0	0	0	0	0	0	0	0	0	0	0	0
		CE3. Has the major allocated at least 1% of their annual capex or investments to clean energy technologies (e.g. clean energy production, carbon capture and storage etc.)?	0	0	0	0	0	0	0	0	0	0	0	0
		Tallied score	-2	-3	-4	-4	-4	-2	-1	-2	1	2	1	1
		Explanation of scores “+1” for actions or pledges that implement or reinforce a strategy or commitment in that year. “-1” for actions or pledges that contradict or hamper a strategy or commitment in that year. “0” when no evidence was found of actions in either direction. This also includes strategies which, although possibly implemented or continuing from previous years, are not mentioned in the…
		Details about scoring criteria for indicators See Supplementary Information "S7_File Indicator scoring criteria"

## Sheet: 2009
Category	Sub-category	Indicator	Score	Evidence		Source
Climate Change Cognition	Awareness of climate change	CC1. Does the major acknowledge the scientific evidence of anthropogenic climate change (e.g. the link between human activities or fossil fuels and climate change, and potential risks or dangers of climate change etc.)?	0	No evidence found for this.
		CC2. Does the major affirm the need for itself or society to shift away from or reduce dependence on all types of non-sequestered fossil fuels to mitigate climate change?	-1	No. A view is stated that demand for natural gas will grow, expressing a commitment to increasing the production of natural gas.	"Natural gas is expected to be the fastest growing major energy source, and ExxonMobil is well-positioned to help meet this demand."	(CCR09, P33,34)
	Participation in international framework	CC3. Has the major joined the Oil and Gas Climate Initiative (OGCI)?	0	No. OGCI was established in September 2014, and ExxonMobil joined the framework in 2018.
	Disclosing climate risk	CC4. Does the major disclose regulatory risks related to climate change on their business or products?	1	Yes. It discloses that GHG emission regulations have the potential to impact its business negatively.	"Due to concerns over the risks of climate change, a number of countries have adopted, or are considering the adoption of, regulatory frameworks to reduce GHG emissions, including cap and trade regimes, carbon taxes, increased efficiency standards, and incentives or mandates for renewable energy."	(CCR09, P34)
		CC5. Does the major disclose market and other indirect risks and opportunities due to increasing climate concerns (e.g. reduction of market returns, shifts in consumer preferences, competition from renewables and transport electrification etc.)?	1	Yes. It discloses that substitutes to fossil fuels products would affect its business.	"When adopted, related requirements could increase our compliance costs for monitoring or reducing GHG emissions, raise the cost of energy across the economy, and shift energy demand to less carbon-intensive energy sources."	(CCR09, P34)
Business model	Transition strategy	BM1. Has the major pledged to shift their assets and product portfolio to carbon-free energy in the long-term (in the next few decades)?	0	No evidence found for this.
		BM2. Has a step-by-step strategy been formulated to achieve this?	0	No evidence found for this.
	Fossil fuel production	BM3. Does the major pledge to reduce the production of all non-sequestered fossil fuels annually due to climate concerns?	-1	No. It states an intention to increase fossil fuel production.	"Expanding supply: ExxonMobil is committed to pursuing solutions that expand all economic energy sources, improve efficiency, and mitigate emissions.We must pursue each of these elements with vigor if we are to meet the global energy and environmental challenges."	(AR09, P8)
		BM4. Has the major reduced the production volume of all non-sequestered fossil fuels in a given single or multi-year period due to climate concerns?	-1	No. Oil-equivalent production increased relative to 2008.		(AR09, P22, see table "upstream statistical recap")
	Fossil fuel exploration	BM5. Does the major pledge to reduce their exploration of fossil fuels due to climate concerns?	-1	No. It states an intention to increase exploration of oil and gas.	"We plan to invest more than $125 billion over the next five years developing future energy supplies and investing in communities in which we operate, while at the same time reducing the environmental impact of what we do."	(AR09, P8)
		BM6. Has the major reduced the exploration or estimates of fossil fuel reserves under holding because of climate concerns?	-1	No. Upstream capital and exploration spending increased relative to 2008.	"Upstream capital and exploration spending was $20.7 billion, driven by an active exploration program, selective investment in a strong portfolio of development projects, and continued investment to enhance the value of existing assets."	(AR09, P22)
	Workforce reallocation	BM7. Does the major pledge to reallocate the labor force to low-carbon businesses?	0	No evidence found for this.
		BM8. Has a step-by-step strategy been formulated to achieve this?	0	No evidence found for this.
	Carbon price	BM9. Does the major state support for carbon pricing policies by governments (e.g., taxes or emissions trading, etc.) to mitigate climate change and promote clean energy?	1	Yes. Support stated for carbon tax policies to mitigate climate change and promote clean energy.	"We believe an economywide, revenue-neutral GHG tax is the most transparent, efficient, and cost-effective way to establish such a cost at a national level. "	(CCR09, P34)
		BM10. Has the major employed a carbon price or tax into their internal investment decisions?	0	No evidence found for this.
Emission reduction	Carbon emissions	ER1. Does the major pledge a long-term goal to reach net-zero carbon or GHG emissions on an absolute basis by the year 2050 or sooner, at least for scope 1 and scope 2 emissions?	0	No evidence found for this.
		ER2. Has a concrete strategy been formulated to achieve this (e.g. an integrated series of steps or more specific targets)?	0	No evidence found for this.
	Scope 3 emissions	ER3. Does the major pledge to reduce scope 3 emissions?	0	No evidence found for this.
		ER4. Has a concrete strategy been formulated to achieve this (e.g. an integrated series of steps or more specific targets)?	0	No evidence found for this.
	Methane emissions	ER5. Does the major pledge to reduce methane emissions, on an absolute or intensity basis, for the following years?	0	No evidence found for this.
		ER6. Has a concrete strategy been formulated to achieve this (e.g. an integrated series of steps or more specific targets)?	0	No evidence found for this.
	Emission disclosure	ER7. Does the major disclose all three scope GHG emissions annually?	0	No. Scope 3 emissions are not disclosed.		(CCR09, P31)
clean energy	Clean energy investment	CE1. Does the major publicly disclose the total annual investment volume in clean energy (e.g. clean fuels or electricity production, R&D, etc.)?	0	No evidence found for this.
		CE2. Does the major pledge to allocate a specific portion (at least 1%) of their annual capex or investments to clean energy technologies (e.g. clean energy production, carbon capture and storage etc.)?	0	No evidence found for this.
		CE3. Has the major allocated at least 1% of their annual capex or investments to clean energy technologies (e.g. clean energy production, carbon capture and storage etc.)?	0	No evidence found for this.

## Sheet: 2010
Category	Sub-category	Indicator	Score	Evidence		Source
Climate Change Cognition	Awareness of climate change	CC1. Does the major acknowledge the scientific evidence of anthropogenic climate change (e.g. the link between human activities or fossil fuels and climate change, and potential risks or dangers of climate change etc.)?	1	Yes. The link between energy use and increasing GHG emissions is explicitly acknowledged.	"Approximately 90 percent of the GHG emissions generated by petroleum products are released when customers use our products, and the remaining 10 percent are generated by industry operations. "	(CCR10, P34)
		CC2. Does the major affirm the need for itself or society to shift away from or reduce dependence on all types of non-sequestered fossil fuels to mitigate climate change?	-1	No. A view is stated that demand for natural gas will grow, arguing this is compatible with environmental protection.	"Given its abundance, affordability, dependability, and properties as a cleaner-burning fuel, expanded use of natural gas can help meet growing demand while enabling advancement of environmental goals worldwide."	(CCR10, P10)
	Participation in international framework	CC3. Has the major joined the Oil and Gas Climate Initiative (OGCI)?	0	No. OGCI was established in September 2014, and ExxonMobil joined the framework in 2018.
	Disclosing climate risk	CC4. Does the major disclose regulatory risks related to climate change on their business or products?	0	No evidence found for this.
		CC5. Does the major disclose market and other indirect risks and opportunities due to increasing climate concerns (e.g. reduction of market returns, shifts in consumer preferences, competition from renewables and transport electrification etc.)?	0	No evidence found for this.
Business model	Transition strategy	BM1. Has the major pledged to shift their assets and product portfolio to carbon-free energy in the long-term (in the next few decades)?	0	No evidence found for this.
		BM2. Has a step-by-step strategy been formulated to achieve this?	0	No evidence found for this.
	Fossil fuel production	BM3. Does the major pledge to reduce the production of all non-sequestered fossil fuels annually due to climate concerns?	-1	No. It states an intention to continue making investments to expand its fossil fuel supply.	"ExxonMobil Upstream continued to make significant investments to develop our diverse project portfolio and position us to deliver the energy required for the future."	(AR10, P16)
		BM4. Has the major reduced the production volume of all non-sequestered fossil fuels in a given single or multi-year period due to climate concerns?	-1	No. Oil-equivalent production increased relative to 2009.	"Oil-equivalent production grew to 4.4 million barrels a day, a 13-percent increase year-on-year."	(AR10, P4)
	Fossil fuel exploration	BM5. Does the major pledge to reduce their exploration of fossil fuels due to climate concerns?	-1	No. It states an intention to increase exploration of oil and gas.	"Our balanced exploration program is designed to test new high-potential exploration areas, further explore emerging unconventional opportunities, and continue to add resources through ongoing activity in established areas."	(AR10, P16)
		BM6. Has the major reduced the exploration or estimates of fossil fuel reserves under holding because of climate concerns?	-1	No. Upstream capital and exploration spending increased relative to 2009.	"Upstream capital and exploration spending was $27.3 billion, driven by an active exploration program, selective investment in a strong portfolio of development projects, and continued investment to enhance the value of existing assets." "Resource base additions totaled 14.6 billion oil-equivalent barrels"	(AR10, P17)
	Workforce reallocation	BM7. Does the major pledge to reallocate the labor force to low-carbon businesses?	0	No evidence found for this.
		BM8. Has a step-by-step strategy been formulated to achieve this?	0	No evidence found for this.
	Carbon price	BM9. Does the major state support for carbon pricing policies by governments (e.g., taxes or emissions trading, etc.) to mitigate climate change and promote clean energy?	1	Yes. Support stated for carbon tax policies to mitigate climate change and promote clean energy.	"A well-designed carbon tax is better able to accommodate these key criteria than other alternatives, such as cap and trade. "	(CCR10, P38)
		BM10. Has the major employed a carbon price or tax into their internal investment decisions?	0	No evidence found for this.
Emission reduction	Carbon emissions	ER1. Does the major pledge a long-term goal to reach net-zero carbon or GHG emissions on an absolute basis by the year 2050 or sooner, at least for scope 1 and scope 2 emissions?	0	No evidence found for this.
		ER2. Has a concrete strategy been formulated to achieve this (e.g. an integrated series of steps or more specific targets)?	0	No evidence found for this.
	Scope 3 emissions	ER3. Does the major pledge to reduce scope 3 emissions?	0	No evidence found for this.
		ER4. Has a concrete strategy been formulated to achieve this (e.g. an integrated series of steps or more specific targets)?	0	No evidence found for this.
	Methane emissions	ER5. Does the major pledge to reduce methane emissions, on an absolute or intensity basis, for the following years?	0	No evidence found for this.
		ER6. Has a concrete strategy been formulated to achieve this (e.g. an integrated series of steps or more specific targets)?	0	No evidence found for this.
	Emission disclosure	ER7. Does the major disclose all three scope GHG emissions annually?	0	No. Scope 3 emissions are not disclosed.		(CCR10, P34)
clean energy	Clean energy investment	CE1. Does the major publicly disclose the total annual investment volume in clean energy (e.g. clean fuels or electricity production, R&D, etc.)?	0	No evidence found for this.
		CE2. Does the major pledge to allocate a specific portion (at least 1%) of their annual capex or investments to clean energy technologies (e.g. clean energy production, carbon capture and storage etc.)?	0	No evidence found for this.
		CE3. Has the major allocated at least 1% of their annual capex or investments to clean energy technologies (e.g. clean energy production, carbon capture and storage etc.)?	0	No evidence found for this.

## Sheet: 2011
Category	Sub-category	Indicator	Score	Evidence
Climate change cognition	Awareness of climate change	CC1. Does the major acknowledge the scientific evidence of anthropogenic climate change (e.g. the link between human activities or fossil fuels and climate change, and potential risks or dangers of climate change etc.)?	0	No evidence found for this.
0	0	CC2. Does the major affirm the need for itself or society to shift away from or reduce dependence on all types of non-sequestered fossil fuels to mitigate climate change?	-1	No. A view is stated that demand for oil and natural gas will remain high for decades, predicting that production from unconventional sources (tar sands and deepwater) would increase to meet this demand.	"Oil is expected to remain the most widely used fuel source; however, global demand for natural gas is forecasted to increase by 60 percent, making it the fastest-growing major fuel. By 2040, oil and natural gas are expected to meet about 60 percent of global demand with an increasing share of supply produced from deepwater fields and less conventional sources, such as dense shale formations and …	(AR11, P9); (SR11, P4)
0	Participation in international framework	CC3. Has the major joined the Oil and Gas Climate Initiative (OGCI)?	0	No. OGCI was established in September 2014, and ExxonMobil joined the framework in 2018.
0	Disclosing climate risk	CC4. Does the major disclose regulatory risks related to climate change on their business or products?	0	No evidence found for this.
0	0	CC5. Does the major disclose market and other indirect risks and opportunities due to increasing climate concerns (e.g. reduction of market returns, shifts in consumer preferences, competition from renewables and transport electrification etc.)?	0	No evidence found for this.
Business model	Transition strategy	BM1. Has the major pledged to shift their assets and product portfolio to carbon-free energy in the long-term (in the next few decades)?	0	No evidence found for this.
0	0	BM2. Has a step-by-step strategy been formulated to achieve this?	0	No evidence found for this.
0	Fossil fuel production	BM3. Does the major pledge to reduce the production of all non-sequestered fossil fuels annually due to climate concerns?	-1	No. It states an intention to increase fossil fuel production.	"We also project significant growth in production from oil sands, tight oil, and natural gas liquids."	(AR11, P33)
0	0	BM4. Has the major reduced the production volume of all non-sequestered fossil fuels in a given single or multi-year period due to climate concerns?	-1	No. Oil-equivalent production increased relative to 2010.	"Our oil and gas production grew by 1 percent to 4.5 million barrels per day on an oil-equivalent basis."	(AR11, P4)
0	Fossil fuel exploration	BM5. Does the major pledge to reduce their exploration of fossil fuels due to climate concerns?	-1	No. It states an intention to increase exploration of oil and gas.	"ExxonMobil pursues a balanced global exploration program designed to test new high-potential exploration areas, explore emerging unconventional opportunities, and add resources through ongoing activity in established areas."	(AR11, P33)
0	0	BM6. Has the major reduced the exploration or estimates of fossil fuel reserves under holding because of climate concerns?	-1	No. Fossil fuel reserves increased relative to 2010.	"In 2011, we added 4.1 billion net oil-equivalent barrels to our resource base. After adjusting for annual production, asset sales, and revisions to existing field estimates, the resource base increased by 2.7 billion net oil-equivalent barrels, or 3 percent, and now totals 87 billion net oil-equivalent barrels."	(AR11, P12)
0	Workforce reallocation	BM7. Does the major pledge to reallocate the labor force to low-carbon businesses?	0	No evidence found for this.
0	0	BM8. Has a step-by-step strategy been formulated to achieve this?	0	No evidence found for this.
0	Carbon price	BM9. Does the major state support for carbon pricing policies by governments (e.g., taxes or emissions trading, etc.) to mitigate climate change and promote clean energy?	1	Yes. Support stated for carbon tax policies to mitigate climate change and promote clean energy.	"A carbon tax could play a significant role in reducing GHG emissions. "	(CCR11, P25)
0	0	BM10. Has the major employed a carbon price or tax into their internal investment decisions?	0	No evidence found for this.
Emission reduction	Carbon emissions	ER1. Does the major pledge a long-term goal to reach net-zero carbon or GHG emissions on an absolute basis by the year 2050 or sooner, at least for scope 1 and scope 2 emissions?	0	No evidence found for this.
0	0	ER2. Has a concrete strategy been formulated to achieve this (e.g. an integrated series of steps or more specific targets)?	0	No evidence found for this.
0	Scope 3 emissions	ER3. Does the major pledge to reduce scope 3 emissions?	0	No evidence found for this.
		ER4. Has a concrete strategy been formulated to achieve this (e.g. an integrated series of steps or more specific targets)?	0	No evidence found for this.
	Methane emissions	ER5. Does the major pledge to reduce methane emissions, on an absolute or intensity basis, for the following years?	0	No evidence found for this.
		ER6. Has a concrete strategy been formulated to achieve this (e.g. an integrated series of steps or more specific targets)?	0	No evidence found for this.
0	Emission disclosure	ER7. Does the major disclose all three scope GHG emissions annually?	0	No. Scope 3 emissions are not disclosed.		(CCR11, P23)
Clean energy	Clean energy investment	CE1. Does the major publicly disclose the total annual investment volume in clean energy (e.g. clean fuels or electricity production, R&D, etc.)?	0	No evidence found for this.
0	0	CE2. Does the major pledge to allocate a specific portion (at least 1%) of their annual capex or investments to clean energy technologies (e.g. clean energy production, carbon capture and storage etc.)?	0	No evidence found for this.
0	0	CE3. Has the major allocated at least 1% of their annual capex or investments to clean energy technologies (e.g. clean energy production, carbon capture and storage etc.)?	0	No evidence found for this.

## Sheet: 2012
Category	Sub-category	Indicator	Score	Evidence
Climate change cognition	Awareness of climate change	CC1. Does the major acknowledge the scientific evidence of anthropogenic climate change (e.g. the link between human activities or fossil fuels and climate change, and potential risks or dangers of climate change etc.)?	0	No evidence found for this.
		CC2. Does the major affirm the need for itself or society to shift away from or reduce dependence on all types of non-sequestered fossil fuels to mitigate climate change?	-1	No. A view is stated that demand for oil and natural gas will remain high for the next three decades, committing to increase production of unconventional sources (tar sands and deepwater).	"For example, the movement to unlock unconventional natural gas resources in the United States has spurred economic growth and contributed to reducing the nation’s greenhouse gas emissions to levels not seen in 20 years." "Thirty years from now, oil and natural gas are expected to meet about 60 percent of global demand, and an increasing share of this supply will be produced from unconventional o…	(CCR12, P2); (CCR12, P6)
	Participation in international framework	CC3. Has the major joined the Oil and Gas Climate Initiative (OGCI)?	0	No. OGCI was established in September 2014, and ExxonMobil joined the framework in 2018.
	Disclosing climate risk	CC4. Does the major disclose regulatory risks related to climate change on their business or products?	0	No evidence found for this.
		CC5. Does the major disclose market and other indirect risks and opportunities due to increasing climate concerns (e.g. reduction of market returns, shifts in consumer preferences, competition from renewables and transport electrification etc.)?	0	No evidence found for this.
Business model	Transition strategy	BM1. Has the major pledged to shift their assets and product portfolio to carbon-free energy in the long-term (in the next few decades)?	0	No evidence found for this.
		BM2. Has a step-by-step strategy been formulated to achieve this?	0	No evidence found for this.
	Fossil fuel production	BM3. Does the major pledge to reduce the production of all non-sequestered fossil fuels annually due to climate concerns?	-1	No. It states an intention to increase fossil fuel production.	"Meeting this demand will require replacing normal conventional resource decline while also increasing production from deepwater, tight oil, oil sands, and natural gas liquids."	(AR12, P33)
		BM4. Has the major reduced the production volume of all non-sequestered fossil fuels in a given single or multi-year period due to climate concerns?	-1	No. New liquids projects started. Although the total Oil-equivalent production is less than 2011, the natural gas production is higher than 2010.	"Started up three major Upstream liquids projects in West Africa with capacity of 350 thousand gross barrels of oil per day" "Natural gas production available for sale was 12,322 millions of cubic feet per day in 2012, and it was 12,148 millions of cubic feet per day in 2012 in 2010."	(AR12, P32 and see table "Upstream statistical recap")
	Fossil fuel exploration	BM5. Does the major pledge to reduce their exploration of fossil fuels due to climate concerns?	-1	No. It states an intention to increase exploration of oil and gas.	"Our exploration organization focuses on expanding our base of oil and gas resources by exploring for all resource types around the globe."	(AR12, P12)
		BM6. Has the major reduced the exploration or estimates of fossil fuel reserves under holding because of climate concerns?	-1	No. Upstream capital and exploration expenditures increased relative to 2011.		(AR12, P32 see table "Upstream statistical recap")
	Workforce reallocation	BM7. Does the major pledge to reallocate the labor force to low-carbon businesses?	0	No evidence found for this.
		BM8. Has a step-by-step strategy been formulated to achieve this?	0	No evidence found for this.
	Carbon price	BM9. Does the major state support for carbon pricing policies by governments (e.g., taxes or emissions trading, etc.) to mitigate climate change and promote clean energy?	1	Yes. Support stated for carbon tax policies to mitigate climate change and promote clean energy.	"...we believe a well-designed, revenue-neutral carbon tax program provides a more cost-effective alternative to a cap-and-trade regime for reducing GHG emissions."	(CCR12, P32)
		BM10. Has the major employed a carbon price or tax into their internal investment decisions?	0	No evidence found for this.
Emission reduction	Carbon emissions	ER1. Does the major pledge a long-term goal to reach net-zero carbon or GHG emissions on an absolute basis by the year 2050 or sooner, at least for scope 1 and scope 2 emissions?	0	No evidence found for this.
		ER2. Has a concrete strategy been formulated to achieve this (e.g. an integrated series of steps or more specific targets)?	0	No evidence found for this.
	Scope 3 emissions	ER3. Does the major pledge to reduce scope 3 emissions?	0	No evidence found for this.
		ER4. Has a concrete strategy been formulated to achieve this (e.g. an integrated series of steps or more specific targets)?	0	No evidence found for this.
	Methane emissions	ER5. Does the major pledge to reduce methane emissions, on an absolute or intensity basis, for the following years?	0	No evidence found for this.
		ER6. Has a concrete strategy been formulated to achieve this (e.g. an integrated series of steps or more specific targets)?	0	No evidence found for this.
	Emission disclosure	ER7. Does the major disclose all three scope GHG emissions annually?	0	No. Scope 3 emissions are not disclosed.		(CCRH12, P14)
Clean energy	Clean energy investment	CE1. Does the major publicly disclose the total annual investment volume in clean energy (e.g. clean fuels or electricity production, R&D, etc.)?	0	No evidence found for this.
		CE2. Does the major pledge to allocate a specific portion (at least 1%) of their annual capex or investments to clean energy technologies (e.g. clean energy production, carbon capture and storage etc.)?	0	No evidence found for this.
		CE3. Has the major allocated at least 1% of their annual capex or investments to clean energy technologies (e.g. clean energy production, carbon capture and storage etc.)?	0	No evidence found for this.

## Sheet: 2013
Category	Sub-category	Indicator	Score	Evidence
Climate change cognition	Awareness of climate change	CC1. Does the major acknowledge the scientific evidence of anthropogenic climate change (e.g. the link between human activities or fossil fuels and climate change, and potential risks or dangers of climate change etc.)?	-1	No. It states a doubt about the potential impacts of climate change, creating the impression that climate science is unsettled.	"While most scientists agree climate change poses risks related to extreme weather, sea level rise, temperature extremes and precipitation changes, current scientific understanding provides limited guidance on the likelihood, magnitude or time frame of these events."	(CCR13, P59)
		CC2. Does the major affirm the need for itself or society to shift away from or reduce dependence on all types of non-sequestered fossil fuels to mitigate climate change?	-1	No. A view is stated that demand for oil and natural gas will remain high for decades, predicting that production from unconventional sources (tar sands and deepwater) would increase to meet this demand. A commitment is also stated to increase natural gas production.	"About 65 percent of the growth in natural gas supplies through 2040 is expected to be from unconventional sources, which will account for one-third of global production. During the same period, emerging sources such as oil sands, tight oil, deepwater, natural gas liquids and biofuels will account for more than 40 percent of global liquids supply, with tight oil supply growing more than 10 times …	(CCR13, P10); (CCR13, P40); (CCR13, P54-55)
	Participation in international framework	CC3. Has the major joined the Oil and Gas Climate Initiative (OGCI)?	0	No. OGCI was established in September 2014, and ExxonMobil joined the framework in 2018.
	Disclosing climate risk	CC4. Does the major disclose regulatory risks related to climate change on their business or products?	0	No evidence found for this.
		CC5. Does the major disclose market and other indirect risks and opportunities due to increasing climate concerns (e.g. reduction of market returns, shifts in consumer preferences, competition from renewables and transport electrification etc.)?	0	No evidence found for this.
Business model	Transition strategy	BM1. Has the major pledged to shift their assets and product portfolio to carbon-free energy in the long-term (in the next few decades)?	0	No evidence found for this.
		BM2. Has a step-by-step strategy been formulated to achieve this?	0	No evidence found for this.
	Fossil fuel production	BM3. Does the major pledge to reduce the production of all non-sequestered fossil fuels annually due to climate concerns?	-1	No. It states an intention to increase natural gas production.	"With our detailed knowledge of global energy markets, we are also able to capitalize on growing natural gas and power markets."	(AR13, P33)
		BM4. Has the major reduced the production volume of all non-sequestered fossil fuels in a given single or multi-year period due to climate concerns?	-1	No. Liquids production increased relative to 2012.		(AR13, P32, see table "Upstream statistical recap")
	Fossil fuel exploration	BM5. Does the major pledge to reduce their exploration of fossil fuels due to climate concerns?	-1	No. It states an intention to increase exploration of oil and gas.	"Meeting this demand will require replacing normal conventional resource decline while also increasing production from deepwater, tight oil, oil sands, and natural gas liquids"	(AR13, P33)
		BM6. Has the major reduced the exploration or estimates of fossil fuel reserves under holding because of climate concerns?	-1	No. Upstream capital and exploration expenditures increased relative to 2012.		(AR13, P32, see table "Upstream statistical recap")
	Workforce reallocation	BM7. Does the major pledge to reallocate the labor force to low-carbon businesses?	0	No evidence found for this.
		BM8. Has a step-by-step strategy been formulated to achieve this?	0	No evidence found for this.
	Carbon price	BM9. Does the major state support for carbon pricing policies by governments (e.g., taxes or emissions trading, etc.) to mitigate climate change and promote clean energy?	1	Yes. Support stated for carbon tax policies to mitigate climate change and promote clean energy.	"A variety of policy strategies can contribute to GHG emissions reductions, such as cap-and-trade rules, carbon taxes, increased efficiency standards and incentives or mandates for renewable energy."	(CCR13, P59)
		BM10. Has the major employed a carbon price or tax into their internal investment decisions?	1	Yes. Consideration of carbon pricing in future energy costs was factored into business operation decisions.	"To help model the potential impacts of a broad mosaic of future GHG policies, we use a simple cost of carbon as a proxy mechanism. For example, in most OECD nations, we assume an implied cost of CO2 emissions that will reach about $80 per metric ton in 2040. OECD nations are likely to continue to lead the way in adopting these policies, with developing nations gradually following, led by China."	(CCR13, P52)
Emission reduction	Carbon emissions	ER1. Does the major pledge a long-term goal to reach net-zero carbon or GHG emissions on an absolute basis by the year 2050 or sooner, at least for scope 1 and scope 2 emissions?	0	No evidence found for this.
		ER2. Has a concrete strategy been formulated to achieve this (e.g. an integrated series of steps or more specific targets)?	0	No evidence found for this.
	Scope 3 emissions	ER3. Does the major pledge to reduce scope 3 emissions?	0	No evidence found for this.
		ER4. Has a concrete strategy been formulated to achieve this (e.g. an integrated series of steps or more specific targets)?	0	No evidence found for this.
	Methane emissions	ER5. Does the major pledge to reduce methane emissions, on an absolute or intensity basis, for the following years?	0	No evidence found for this.
		ER6. Has a concrete strategy been formulated to achieve this (e.g. an integrated series of steps or more specific targets)?	0	No evidence found for this.
	Emission disclosure	ER7. Does the major disclose all three scope GHG emissions annually?	0	No. Scope 3 emissions are not disclosed.		(CCRH13, P23)
Clean energy	Clean energy investment	CE1. Does the major publicly disclose the total annual investment volume in clean energy (e.g. clean fuels or electricity production, R&D, etc.)?	0	No evidence found for this.
		CE2. Does the major pledge to allocate a specific portion (at least 1%) of their annual capex or investments to clean energy technologies (e.g. clean energy production, carbon capture and storage etc.)?	0	No evidence found for this.
		CE3. Has the major allocated at least 1% of their annual capex or investments to clean energy technologies (e.g. clean energy production, carbon capture and storage etc.)?	0	No evidence found for this.

## Sheet: 2014
Category	Sub-category	Indicator	Score	Evidence
Climate change cognition	Awareness of climate change	CC1. Does the major acknowledge the scientific evidence of anthropogenic climate change (e.g. the link between human activities or fossil fuels and climate change, and potential risks or dangers of climate change etc.)?	0	No evidence found for this.
		CC2. Does the major affirm the need for itself or society to shift away from or reduce dependence on all types of non-sequestered fossil fuels to mitigate climate change?	-1	No. A view is stated that demand for oil and natural gas will remain high until at least 2040 despite climate change concerns, stressing a need for continued production to meet growing global energy demand.	"Q. How can you defend continuing production of oil and natural gas when its use is contributing to climate change? Even though natural gas is cleaner-burning than coal, won’t it displace renewables and lead to higher GHG emissions overall? A. Society continues to face the dual challenge of expanding energy supplies to support economic growth and improve living standards, while simultaneously add…	(CCR, P5)
	Participation in international framework	CC3. Has the major joined the Oil and Gas Climate Initiative (OGCI)?	0	No. OGCI was established in September 2014, and ExxonMobil joined the framework in 2018.
	Disclosing climate risk	CC4. Does the major disclose regulatory risks related to climate change on their business or products?	1	Yes. It discloses that GHG emission regulations have the potential to impact its business negatively.	"Due to concern over the risk of climate change, a number of countries have adopted, or are considering the adoption of, regulatory frameworks to reduce greenhouse gas emissions. "	(10-K14, P7)
		CC5. Does the major disclose market and other indirect risks and opportunities due to increasing climate concerns (e.g. reduction of market returns, shifts in consumer preferences, competition from renewables and transport electrification etc.)?	1	Yes. It discloses that substitutes to fossil fuels products would affect its business.	"...changes in technology or consumer preferences that alter fuel choices, such as toward alternative fueled vehicles."	(10-K14, P6)
Business model	Transition strategy	BM1. Has the major pledged to shift their assets and product portfolio to carbon-free energy in the long-term (in the next few decades)?	0	No evidence found for this.
		BM2. Has a step-by-step strategy been formulated to achieve this?	0	No evidence found for this.
	Fossil fuel production	BM3. Does the major pledge to reduce the production of all non-sequestered fossil fuels annually due to climate concerns?	-1	No. It states an intention to increase fossil fuel production.	"A growing share of this demand will be met by sources such as deep water, oil sands, and tight oil, as a result of advances in technology. Natural gas will be the fastest-growing major energy source through 2040." "Based on this analysis, we are confident that none of our hydrocarbon reserves are now or will become “stranded.” We believe producing these assets is essential to meeting growing ene…	(AR14, P33); (ECMR, P1); (AR14, P4)
		BM4. Has the major reduced the production volume of all non-sequestered fossil fuels in a given single or multi-year period due to climate concerns?	-1	No. Liquid and gas production increased, especially in the Permian and Bakken areas.	"Leveraging a vast land position exceeding 1.5 million net acres, and deploying substantial waterflood, CO2, and unconventional operations, net production surpassed 100 thousand oil-equivalent barrels per day at year-end 2014, up 15 percent from the prior year." "In the Bakken, net production increased 38 percent in 2014, due to a record 144 wells brought to sales, improved well productivity, and…	(AR14, P20-21)
	Fossil fuel exploration	BM5. Does the major pledge to reduce their exploration of fossil fuels due to climate concerns?	-1	No. It states an intention to increase exploration of oil and gas.	"Meeting the world’s growing demand for energy presents a tremendous challenge that requires a long-term view, significant investment, and continued innovation to develop conventional and unconventional resources. " "We continue to successfully advance major resource development projects in the Upstream. ExxonMobil remains on target to grow production to 4.3 million oil-equivalent barrels per day…	(AR14, P33) (AR14, P4)
		BM6. Has the major reduced the exploration or estimates of fossil fuel reserves under holding because of climate concerns?	-1	No. New fossil fuel resources were added into portfolio.	"Added 3.2 billion oil-equivalent barrels of new resource, increasing total resource base to more than 92 billion oil-equivalent barrels."	(AR14, P32)
	Workforce reallocation	BM7. Does the major pledge to reallocate the labor force to low-carbon businesses?	0	No evidence found for this.
		BM8. Has a step-by-step strategy been formulated to achieve this?	0	No evidence found for this.
	Carbon price	BM9. Does the major state support for carbon pricing policies by governments (e.g., taxes or emissions trading, etc.) to mitigate climate change and promote clean energy?	1	Yes. Support stated for carbon tax policies to mitigate climate change and promote clean energy.	"We continue to believe a revenue-neutral carbon tax is better able to accommodate these key criteria than alternatives such as cap-and-trade. "	(ECMR, P19)
		BM10. Has the major employed a carbon price or tax into their internal investment decisions?	0	No evidence found for this.
Emission reduction	Carbon emissions	ER1. Does the major pledge a long-term goal to reach net-zero carbon or GHG emissions on an absolute basis by the year 2050 or sooner, at least for scope 1 and scope 2 emissions?	0	No evidence found for this.
		ER2. Has a concrete strategy been formulated to achieve this (e.g. an integrated series of steps or more specific targets)?	0	No evidence found for this.
	Scope 3 emissions	ER3. Does the major pledge to reduce scope 3 emissions?	0	No evidence found for this.
		ER4. Has a concrete strategy been formulated to achieve this (e.g. an integrated series of steps or more specific targets)?	0	No evidence found for this.
	Methane emissions	ER5. Does the major pledge to reduce methane emissions, on an absolute or intensity basis, for the following years?	0	No evidence found for this.
		ER6. Has a concrete strategy been formulated to achieve this (e.g. an integrated series of steps or more specific targets)?	0	No evidence found for this.
	Emission disclosure	ER7. Does the major disclose all three scope GHG emissions annually?	0	No. Scope 3 emissions are not disclosed.		(CCR14, P24)
Clean energy	Clean energy investment	CE1. Does the major publicly disclose the total annual investment volume in clean energy (e.g. clean fuels or electricity production, R&D, etc.)?	0	No evidence found for this.
		CE2. Does the major pledge to allocate a specific portion (at least 1%) of their annual capex or investments to clean energy technologies (e.g. clean energy production, carbon capture and storage etc.)?	0	No evidence found for this.
		CE3. Has the major allocated at least 1% of their annual capex or investments to clean energy technologies (e.g. clean energy production, carbon capture and storage etc.)?	0	No evidence found for this.

## Sheet: 2015
Category	Sub-category	Indicator	Score	Evidence
Climate change cognition	Awareness of climate change	CC1. Does the major acknowledge the scientific evidence of anthropogenic climate change (e.g. the link between human activities or fossil fuels and climate change, and potential risks or dangers of climate change etc.)?	1	Yes. The link between fossil fuels and climate change is acknowledged.	"Society continues to face the dual challenge of meeting energy demand to support the economic growth needed for improved living standards, while simultaneously addressing the risks posed by rising greenhouse gas emissions and climate change. While future temperature changes and the associated impacts are difficult to accurately predict, we believe the risks of climate change are real and warrant…	(CCRH15, P8) (AR15, P4) (CCR15, P10)
		CC2. Does the major affirm the need for itself or society to shift away from or reduce dependence on all types of non-sequestered fossil fuels to mitigate climate change?	-1	No. It states an intention to continue producing natural gas, arguing this will help reduce global GHG emissions.	"Expanding the supply of cleaner-burning natural gas to reduce emissions in power generation." "Products we produce, such as cleaner-burning natural gas, also help to reduce global emissions."	(CCRH15, P11) (AR15, P4)
	Participation in international framework	CC3. Has the major joined the Oil and Gas Climate Initiative (OGCI)?	0	No. OGCI was established in September 2014, and ExxonMobil joined the framework in 2018.
	Disclosing climate risk	CC4. Does the major disclose regulatory risks related to climate change on their business or products?	1	Yes. It discloses that GHG emission regulations have the potential to impact its business negatively.	"Due to concern over the risk of climate change, a number of countries have adopted, or are considering the adoption of, regulatory frameworks to reduce greenhouse gas emissions. "	(10-K15, P7)
		CC5. Does the major disclose market and other indirect risks and opportunities due to increasing climate concerns (e.g. reduction of market returns, shifts in consumer preferences, competition from renewables and transport electrification etc.)?	1	Yes. It discloses that substitutes to fossil fuels products would affect its business.	"...changes in technology or consumer preferences that alter fuel choices, such as toward alternative fueled vehicles."	(10-K15, P6)
Business model	Transition strategy	BM1. Has the major pledged to shift their assets and product portfolio to carbon-free energy in the long-term (in the next few decades)?	0	No evidence found for this.
		BM2. Has a step-by-step strategy been formulated to achieve this?	0	No evidence found for this.
	Fossil fuel production	BM3. Does the major pledge to reduce the production of all non-sequestered fossil fuels annually due to climate concerns?	-1	No. It states an intention to set up new fossil fuel projects and continue fossil fuel production.	"Looking forward, we continue to highgrade and selectively develop our industry-leading 91 billion oil-equivalent barrel resource base. We plan to complete and start up 10 projects in 2016 and 2017, including the Upper Zakum 750 offshore development in the United Arab Emirates and the Hebron project offshore Canada."	(AR15, P5)
		BM4. Has the major reduced the production volume of all non-sequestered fossil fuels in a given single or multi-year period due to climate concerns?	-1	No. New projects started to add production and liquids production increased relative to 2014.	"Production volumes of 4.1 million oil-equivalent barrels per day were up 3 percent from 2014, reflecting investments in new development growth. We started up six major projects in 2015, adding nearly 300 thousand barrels per day of working interest production capacity." "Completed six major Upstream projects with working interest production capacity of almost 300 thousand oil-equivalent barrels …	(AR15, P4); (AR15, P32)
	Fossil fuel exploration	BM5. Does the major pledge to reduce their exploration of fossil fuels due to climate concerns?	-1	No. It states an intention to continue exploration of fossil fuel resource, including deepwater.	"Our exploration program continues to add valuable new resource development opportunities to the resource base." "ExxonMobil continues to add higher-value production capacity through major project start-ups." "Offshore West Africa, recent deepwater start-ups utilize existing facilities to maximize the value of installed capacity and contribute to leading financial performance."	(AR15, P5); (AR15, P16)
		BM6. Has the major reduced the exploration or estimates of fossil fuel reserves under holding because of climate concerns?	-1	No. New resource added into portfolio.	"Added 1.4 billion oil-equivalent barrels of new resource and maintained a total resource base of 91 billion oil-equivalent barrels."	(AR15, P6)
	Workforce reallocation	BM7. Does the major pledge to reallocate the labor force to low-carbon businesses?	0	No evidence found for this.
		BM8. Has a step-by-step strategy been formulated to achieve this?	0	No evidence found for this.
	Carbon price	BM9. Does the major state support for carbon pricing policies by governments (e.g., taxes or emissions trading, etc.) to mitigate climate change and promote clean energy?	1	Yes. Support stated for carbon tax policies to mitigate climate change and promote clean energy.	"Future reports would benefit from more specificity about the company’s support for a carbon tax, as well as its engagement on other policy issues in the United States and internationally."	(CCR15, P10)
		BM10. Has the major employed a carbon price or tax into their internal investment decisions?	0	No evidence found for this.
Emission reduction	Carbon emissions	ER1. Does the major pledge a long-term goal to reach net-zero carbon or GHG emissions on an absolute basis by the year 2050 or sooner, at least for scope 1 and scope 2 emissions?	0	No evidence found for this.
		ER2. Has a concrete strategy been formulated to achieve this (e.g. an integrated series of steps or more specific targets)?	0	No evidence found for this.
	Scope 3 emissions	ER3. Does the major pledge to reduce scope 3 emissions?	0	No evidence found for this.
		ER4. Has a concrete strategy been formulated to achieve this (e.g. an integrated series of steps or more specific targets)?	0	No evidence found for this.
	Methane emissions	ER5. Does the major pledge to reduce methane emissions, on an absolute or intensity basis, for the following years?	0	No evidence found for this.
		ER6. Has a concrete strategy been formulated to achieve this (e.g. an integrated series of steps or more specific targets)?	0	No evidence found for this.
	Emission disclosure	ER7. Does the major disclose all three scope GHG emissions annually?	0	No. Scope 3 emissions are not disclosed.		(CCR15, P91)
Clean energy	Clean energy investment	CE1. Does the major publicly disclose the total annual investment volume in clean energy (e.g. clean fuels or electricity production, R&D, etc.)?	0	No evidence found for this.
		CE2. Does the major pledge to allocate a specific portion (at least 1%) of their annual capex or investments to clean energy technologies (e.g. clean energy production, carbon capture and storage etc.)?	0	No evidence found for this.
		CE3. Has the major allocated at least 1% of their annual capex or investments to clean energy technologies (e.g. clean energy production, carbon capture and storage etc.)?	0	No evidence found for this.

## Sheet: 2016
Category	Sub-category	Indicator	Score	Evidence
Climate change cognition	Awareness of climate change	CC1. Does the major acknowledge the scientific evidence of anthropogenic climate change (e.g. the link between human activities or fossil fuels and climate change, and potential risks or dangers of climate change etc.)?	0	No evidence found for this.
		CC2. Does the major affirm the need for itself or society to shift away from or reduce dependence on all types of non-sequestered fossil fuels to mitigate climate change?	-1	No. A view is stated that demand for oil and natural gas will remain high, also stating an ambition to increase production.	"ExxonMobil is one of the largest natural gas producers in the world. Coupled with our leadership in the development of liquefied natural gas, we are well-positioned to meet growing demand for this cleaner-burning energy source. " "Ongoing Oil and Gas Development Needed to Meet Growing Demand" "As we seek to increase production of oil and natural gas to meet growing global energy demand, we are c…	(CCR16,P22); AR16, P9); (CCR16, P20)
	Participation in international framework	CC3. Has the major joined the Oil and Gas Climate Initiative (OGCI)?	0	No. OGCI was established in September 2014, and ExxonMobil joined the framework in 2018.
	Disclosing climate risk	CC4. Does the major disclose regulatory risks related to climate change on their business or products?	1	Yes. It discloses that GHG emission regulations have the potential to impact its business negatively.	"Due to concern over the risk of climate change, a number of countries have adopted, or are considering the adoption of, regulatory frameworks to reduce greenhouse gas emissions. "	(10-K16, P7)
		CC5. Does the major disclose market and other indirect risks and opportunities due to increasing climate concerns (e.g. reduction of market returns, shifts in consumer preferences, competition from renewables and transport electrification etc.)?	1	Yes. It discloses that substitutes to fossil fuels products would affect its business.	"...changes in technology or consumer preferences that alter fuel choices, such as toward alternative fueled vehicles."	(10-K16, P6)
Business model	Transition strategy	BM1. Has the major pledged to shift their assets and product portfolio to carbon-free energy in the long-term (in the next few decades)?	0	No evidence found for this.
		BM2. Has a step-by-step strategy been formulated to achieve this?	0	No evidence found for this.
	Fossil fuel production	BM3. Does the major pledge to reduce the production of all non-sequestered fossil fuels annually due to climate concerns?	-1	No. It states an intention to increase oil and natural gas production.	"Ongoing Oil and Gas Development Needed to Meet Growing Demand" "As we seek to increase production of oil and natural gas to meet growing global energy demand, we are committed to mitigating greenhouse gas emissions within our operations."	(AR16, P9); (CCR16, P20)
		BM4. Has the major reduced the production volume of all non-sequestered fossil fuels in a given single or multi-year period due to climate concerns?	-1	No. Liquid production increased relative to past five years.	"The liquid production is higher than last five years. "	(AR16, P32)
	Fossil fuel exploration	BM5. Does the major pledge to reduce their exploration of fossil fuels due to climate concerns?	-1	No. It states an intention to continue exploration of fossil fuel resource.	"ExxonMobil continues to enhance our acreage position through trades, farm-ins, and acquisitions. " "We continue to enhance our resource base with several significant discoveries and ongoing asset management activities, including long-term accretive acquisitions."	(AR16, P5); (AR16, P20)
		BM6. Has the major reduced the exploration or estimates of fossil fuel reserves under holding because of climate concerns?	-1	No. New resources added into portfolio.	"Captured more than 6 million net exploration acress." "Added nearly 2.5 billion net oil-equivalent barrels of new resource and maintained a total resource base of 91 billion oil-equivalent barrels"	(AR16, P32)
	Workforce reallocation	BM7. Does the major pledge to reallocate the labor force to low-carbon businesses?	0	No evidence found for this.
		BM8. Has a step-by-step strategy been formulated to achieve this?	0	No evidence found for this.
	Carbon price	BM9. Does the major state support for carbon pricing policies by governments (e.g., taxes or emissions trading, etc.) to mitigate climate change and promote clean energy?	1	Yes. Support stated for carbon tax policies to mitigate climate change and promote clean energy.	"The council advocates for a revenue-neutral carbon tax and aligns closely with our longstanding principles."	(CCR16, P23)
		BM10. Has the major employed a carbon price or tax into their internal investment decisions?	0	No evidence found for this.
Emission reduction	Carbon emissions	ER1. Does the major pledge a long-term goal to reach net-zero carbon or GHG emissions on an absolute basis by the year 2050 or sooner, at least for scope 1 and scope 2 emissions?	0	No evidence found for this.
		ER2. Has a concrete strategy been formulated to achieve this (e.g. an integrated series of steps or more specific targets)?	0	No evidence found for this.
	Scope 3 emissions	ER3. Does the major pledge to reduce scope 3 emissions?	0	No evidence found for this.
		ER4. Has a concrete strategy been formulated to achieve this (e.g. an integrated series of steps or more specific targets)?	0	No evidence found for this.
	Methane emissions	ER5. Does the major pledge to reduce methane emissions, on an absolute or intensity basis, for the following years?	0	No evidence found for this.
		ER6. Has a concrete strategy been formulated to achieve this (e.g. an integrated series of steps or more specific targets)?	0	No evidence found for this.
	Emission disclosure	ER7. Does the major disclose all three scope GHG emissions annually?	0	No. Scope 3 emissions are not disclosed.		(CCR16, P46)
Clean energy	Clean energy investment	CE1. Does the major publicly disclose the total annual investment volume in clean energy (e.g. clean fuels or electricity production, R&D, etc.)?	0	No evidence found for this.
		CE2. Does the major pledge to allocate a specific portion (at least 1%) of their annual capex or investments to clean energy technologies (e.g. clean energy production, carbon capture and storage etc.)?	0	No evidence found for this.
		CE3. Has the major allocated at least 1% of their annual capex or investments to clean energy technologies (e.g. clean energy production, carbon capture and storage etc.)?	0	No evidence found for this.

[truncated: 4 more sheets: 2017, 2018, 2019, 2020]
