# Supplementary material for: The clean energy claims of BP, Chevron, ExxonMobil and Shell: A mismatch between discourse, actions and investments
Source: PLoS One. 2022 Feb 16;17(2):e0263596. doi: 10.1371/journal.pone.0263596 (PMC8849545; doi:10.1371/journal.pone.0263596)
Supplement: S5 Dataset — (XLSX) [file pone.0263596.s007.xlsx]

## Sheet: Documents
Document type	Document title	Description	Years examined	Code	URL
Annual reports	20K form	SEC Form 20-F is a form issued by the Securities and Exchange Commission (SEC) that must be submitted by all "foreign private issuers" with listed equity shares on exchanges in the U.S.	2009-2020	10k09-10k20	https://www.shell.com/about-us/annual-publications/annual-reports-download-centre.html#vanity-aHR0cHM6Ly93d3cuc2hlbGwuY29tL2ludmVzdG9ycy9maW5hbmNpYWwtcmVwb3J0aW5nL2FubnVhbC1wdWJsaWNhdGlvbnMvYW5udWFsLXJlcG9ydHMtZG93bmxvYWQtY2VudHJlLmh0bWw
	Annual report	An annually published report explaining the major's financial performance and core business strategies and priorities.	2009-2020	AR09-AR20	https://www.shell.com/about-us/annual-publications/annual-reports-download-centre.html#vanity-aHR0cHM6Ly93d3cuc2hlbGwuY29tL2ludmVzdG9ycy9maW5hbmNpYWwtcmVwb3J0aW5nL2FubnVhbC1wdWJsaWNhdGlvbnMvYW5udWFsLXJlcG9ydHMtZG93bmxvYWQtY2VudHJlLmh0bWw
Energy transition reports for low-carbon future	Energy transition strategy	A report disclosing actions and strategies for energy transition.	2018 and 2020	ETR18, ETR20	https://www.shell.com/energy-and-innovation/the-energy-future/shell-energy-transition-strategy.html
Sustainablity reports	Sustainability report	A report disclosing actions and strategies for sustainable development, including environment protection.	2019-2020	SR19-CSR20	https://www.shell.com/about-us/annual-publications/annual-reports-download-centre.html#vanity-aHR0cHM6Ly93d3cuc2hlbGwuY29tL2ludmVzdG9ycy9maW5hbmNpYWwtcmVwb3J0aW5nL2FubnVhbC1wdWJsaWNhdGlvbnMvYW5udWFsLXJlcG9ydHMtZG93bmxvYWQtY2VudHJlLmh0bWw
Other notes	When citing evidence from these documents in forthcoming sheets, we cite the document code and page numbers e.g. "AR20, P20"

## Sheet: Sum
Category	Sub-category	Indicator	2009	2010	2011	2012	2013	2014	2015	2016	2017	2018	2019	2020
Climate change cognition	Awareness of climate change	CC1. Does the major acknowledge the scientific evidence of anthropogenic climate change (e.g. the link between human activities or fossil fuels and climate change, and potential risks or dangers of climate change etc.)?	0	1	1	1	1	1	1	1	1	1	1	1
		CC2. Does the major affirm the need for itself or society to shift away from or reduce dependence on all types of non-sequestered fossil fuels to mitigate climate change?	-1	-1	-1	-1	-1	-1	-1	-1	-1	-1	-1	-1
	Participation in international framework	CC3. Has the major joined the Oil and Gas Climate Initiative (OGCI)?	0	0	0	0	0	0	1	1	1	1	1	1
	Disclosing climate risk	CC4. Does the major disclose regulatory risks related to climate change on their business or products?	1	1	1	1	1	1	1	1	1	1	1	1
		CC5. Does the major disclose market and other indirect risks and opportunities due to increasing climate concerns (e.g. reduction of market returns, shifts in consumer preferences, competition from renewables and transport electrification etc.)?	1	1	1	1	1	1	1	1	1	1	1	1
Business model	Transition strategy	BM1. Has the major pledged to shift their assets and product portfolio to carbon-free energy in the long-term (in the next few decades)?	0	0	0	0	0	0	0	0	0	0	0	-1
		BM2. Has a step-by-step strategy been formulated to achieve this?	0	0	0	0	0	0	0	0	0	0	0	0
	Fossil fuel production	BM3. Does the major pledge to reduce the production of all non-sequestered fossil fuels annually due to climate concerns?	-1	-1	-1	-1	-1	-1	-1	-1	-1	-1	-1	0
		BM4. Has the major reduced the production volume of all non-sequestered fossil fuels in a given single or multi-year period due to climate concerns?	0	-1	0	-1	-1	0	-1	-1	0	0	-1	0
	Fossil fuel exploration	BM5. Does the major pledge to reduce their exploration of fossil fuels due to climate concerns?	-1	-1	-1	-1	-1	-1	-1	-1	-1	-1	-1	1
		BM6. Has the major reduced the exploration or estimates of fossil fuel reserves under holding because of climate concerns?	-1	-1	-1	-1	-1	-1	0	-1	-1	-1	-1	-1
	Workforce reallocation	BM7. Does the major pledge to reallocate the labor force to low-carbon businesses?	0	0	0	0	0	0	0	0	0	0	0	0
		BM8. Has a step-by-step strategy been formulated to achieve this?	0	0	0	0	0	0	0	0	0	0	0	0
	Carbon price	BM9. Does the major state support for carbon pricing policies by governments (e.g., taxes or emissions trading, etc.) to mitigate climate change and promote clean energy?	0	0	1	1	1	1	1	1	1	1	1	1
		BM10. Has the major employed a carbon price or tax into their internal investment decisions?	0	1	1	1	1	1	1	1	1	1	1	1
Emission reduction	Carbon emissions	ER1. Does the major pledge a long-term goal to reach net-zero carbon or GHG emissions on an absolute basis by the year 2050 or sooner, at least for scope 1 and scope 2 emissions?	0	0	0	0	0	0	0	0	0	0	0	1
		ER2. Has a concrete strategy been formulated to achieve this (e.g. an integrated series of steps or more specific targets)?	0	0	0	0	0	0	0	0	0	0	0	1
	Scope 3 emissions	ER3. Does the major pledge to reduce scope 3 emissions?	0	0	0	0	0	0	0	0	1	1	1	1
		ER4. Has a concrete strategy been formulated to achieve this (e.g. an integrated series of steps or more specific targets)?	0	0	0	0	0	0	0	0	0	1	1	1
	Methane emissions	ER5. Does the major pledge to reduce methane emissions, on an absolute or intensity basis, for the following years?	0	0	0	0	0	0	0	0	0	1	1	1
		ER6. Has a concrete strategy been formulated to achieve this (e.g. an integrated series of steps or more specific targets)?	0	0	0	0	0	0	0	0	0	0	0	0
	Emission disclosure	ER7. Does the major disclose all three scope GHG emissions annually?	0	0	0	0	0	0	0	0	0	0	0	1
Clean energy	Clean energy investment	CE1. Does the major publicly disclose the total annual investment volume in clean energy (e.g. clean fuels or electricity production, R&D, etc.)?	0	0	0	0	0	0	0	0	0	0	0	1
		CE2. Does the major pledge to allocate a specific portion (at least 1%) of their annual capex or investments to clean energy technologies (e.g. clean energy production, carbon capture and storage etc.)?	0	0	0	0	0	0	0	0	1	1	1	1
		CE3. Has the major allocated at least 1% of their annual capex or investments to clean energy technologies (e.g. clean energy production, carbon capture and storage etc.)?	0	0	0	0	0	0	0	0	0	0	0	1
		Tallied score	-2	-1	1	0	0	1	2	1	4	6	5	13
		Explanation of scores “+1” for actions or pledges that implement or reinforce a strategy or commitment in that year. “-1” for actions or pledges that contradict or hamper a strategy or commitment in that year. “0” when no evidence was found of actions in either direction. This also includes strategies which, although possibly implemented or continuing from previous years, are not mentioned in the…
		Details about scoring criteria for indicators See Supplementary Information "S7_File Indicator scoring criteria"

## Sheet: 2009
Category	Sub-category	Indicator	Score	Evidence
Climate change cognition	Awareness of climate change	CC1. Does the major acknowledge the scientific evidence of anthropogenic climate change (e.g. the link between human activities or fossil fuels and climate change, and potential risks or dangers of climate change etc.)?	0	No evidence found for this.
		CC2. Does the major affirm the need for itself or society to shift away from or reduce dependence on all types of non-sequestered fossil fuels to mitigate climate change?	-1	No. It states an intention to continue producing natural gas.	"Shell seeks to build on its position as one of the world’s largest natural gas producers and retain our position as industry leader in LNG, with a significant presence in the key markets of North America, Asia-Pacific and Europe." "Shell is taking steps today to help build the energy system of tomorrow: producing more cleaner burning natural gas...	(AR09, P23); (SR09, P5)
	Participation in international framework	CC3. Has the major joined the Oil and Gas Climate Initiative (OGCI)?	0	No. OGCI was established in September 2014, Shell joined the framework in 2015.
	Disclosing climate risk	CC4. Does the major disclose regulatory risks related to climate change on their business or products?	1	Yes. It discloses that GHG emission regulations have the potential to impact its business negatively.	"Rising climate change concerns could lead to additional regulatory measures that may result in project delays and higher costs."	(AR09,P15)
		CC5. Does the major disclose market and other indirect risks and opportunities due to increasing climate concerns (e.g. reduction of market returns, shifts in consumer preferences, competition from renewables and transport electrification etc.)?	1	Yes. It discloses that the substitutes to fossil fuels products would affect its business.	"If we are unable to find economically viable, as well as publicly acceptable, solutions that reduce our CO2 emissions for new and existing projects or products, we may experience additional costs, delayed projects, reduced production and reduced demand for hydrocarbons."	(AR09,P16)
Business model	Transition strategy	BM1. Has the major pledged to shift their assets and product portfolio to carbon-free energy in the long-term (in the next few decades)?	0	No evidence found for this.
		BM2. Has a step-by-step strategy been formulated to achieve this?	0	No evidence found for this.
	Fossil fuel production	BM3. Does the major pledge to reduce the production of all non-sequestered fossil fuels annually due to climate concerns?	-1	No. It states an intention to increase fossil fuel production.	"In 2012, our oil and gas production should reach 3.5 million barrels of oil equivalent a day, up 11% on 2009."	(SR09, P6)
		BM4. Has the major reduced the production volume of all non-sequestered fossil fuels in a given single or multi-year period due to climate concerns?	0	No. Production decreased but mainly due to low demand for natural gas, with no relationship to climate concerns.	"Our production decreased because of lower demand for natural gas, although divestments and OPEC quotas were partly responsible as well."	(AR09, P9)
	Fossil fuel exploration	BM5. Does the major pledge to reduce their exploration of fossil fuels due to climate concerns?	-1	No. It states an intention to increase fossil fuel exploration.	"About 80% of our total capital investment in the next few years is expected to go into our upstream activities. These include our exploration for new oil and gas fields and the development of new major projects, where our technology and experience can benefit host countries and national oil and gas company partners."	(SR09, P6)
		BM6. Has the major reduced the exploration or estimates of fossil fuel reserves under holding because of climate concerns?	-1	No. New fossil fuel reserves added due to exploration.	"Our exploration efforts added 2.4 billion barrels of oil equivalent in new resources, making it our best year for exploration in a decade."	(SR09, P10)
	Workforce reallocation	BM7. Does the major pledge to reallocate the labor force to low-carbon businesses?	0	No evidence found for this.
		BM8. Has a step-by-step strategy been formulated to achieve this?	0	No evidence found for this.
	Carbon price	BM9. Does the major state support for carbon pricing policies by governments (e.g., taxes or emissions trading, etc.) to mitigate climate change and promote clean energy?	0	No evidence found for this.
		BM10. Has the major employed a carbon price or tax into their internal investment decisions?	0	No evidence found for this.
Emission reduction	Carbon emissions	ER1. Does the major pledge a long-term goal to reach net-zero carbon or GHG emissions on an absolute basis by the year 2050 or sooner, at least for scope 1 and scope 2 emissions?	0	No evidence found for this.
		ER2. Has a concrete strategy been formulated to achieve this (e.g. an integrated series of steps or more specific targets)?	0	No evidence found for this.
	Scope 3 emissions	ER3. Does the major pledge to reduce scope 3 emissions?	0	No evidence found for this.
		ER4. Has a concrete strategy been formulated to achieve this (e.g. an integrated series of steps or more specific targets)?	0	No evidence found for this.
	Methane emissions	ER5. Does the major pledge to reduce methane emissions, on an absolute or intensity basis, for the following years?	0	No evidence found for this.
		ER6. Has a concrete strategy been formulated to achieve this (e.g. an integrated series of steps or more specific targets)?	0	No evidence found for this.
	Emission disclosure	ER7. Does the major disclose all three scope GHG emissions annually?	0	No. Scope 3 emissions are not disclosed.		(SR09, P36)
Clean energy	Clean energy investment	CE1. Does the major publicly disclose the total annual investment volume in clean energy (e.g. clean fuels or electricity production, R&D, etc.)?	0	No evidence found for this.
		CE2. Does the major pledge to allocate a specific portion (at least 1%) of their annual capex or investments to clean energy technologies (e.g. clean energy production, carbon capture and storage etc.)?	0	No evidence found for this.
		CE3. Has the major allocated at least 1% of their annual capex or investments to clean energy technologies (e.g. clean energy production, carbon capture and storage etc.)?	0	No evidence found for this.

## Sheet: 2010
Category	Sub-category	Indicator	Score	Evidence
Climate change cognition	Awareness of climate change	CC1. Does the major acknowledge the scientific evidence of anthropogenic climate change (e.g. the link between human activities or fossil fuels and climate change, and potential risks or dangers of climate change etc.)?	1	Yes. Link between fossil fuels and CO2 emissions acknowledged.	"Demand for energy is increasing, but so are the global environmental stresses linked to meeting this demand: rising CO2 emissions and pressure on natural resources"	(SR10, P10)
		CC2. Does the major affirm the need for itself or society to shift away from or reduce dependence on all types of non-sequestered fossil fuels to mitigate climate change?	-1	No. It states a belief that world energy demand for fossil fuels will continue to grow, and implicitly states an intention to increase fossil fuel production to meet this demand.	"All energy sources will be needed to meet this demand, but in the decades ahead the bulk of the world’s energy is expected to continue to come from fossil fuels. Producing oil and gas from deep waters will remain crucial."	(SR10, P3)
	Participation in international framework	CC3. Has the major joined the Oil and Gas Climate Initiative (OGCI)?	0	No. OGCI was established in September 2014, Shell joined the framework in 2015.
	Disclosing climate risk	CC4. Does the major disclose regulatory risks related to climate change on their business or products?	1	Yes. It discloses that GHG emission regulations have the potential to impact its business negatively.	"Rising climate change concerns could lead to additional regulatory measures that may result in project delays and higher costs."	(AR10,P16)
		CC5. Does the major disclose market and other indirect risks and opportunities due to increasing climate concerns (e.g. reduction of market returns, shifts in consumer preferences, competition from renewables and transport electrification etc.)?	1	Yes. It discloses that the substitutes to fossil fuels products would affect its business.	"If we are unable to find economically viable, as well as publicly acceptable, solutions that reduce our CO2 emissions for new and existing projects or products, we may experience additional costs, delayed projects, reduced production and reduced demand for hydrocarbons."	(AR10,P16)
Business model	Transition strategy	BM1. Has the major pledged to shift their assets and product portfolio to carbon-free energy in the long-term (in the next few decades)?	0	No evidence found for this.
		BM2. Has a step-by-step strategy been formulated to achieve this?	0	No evidence found for this.
	Fossil fuel production	BM3. Does the major pledge to reduce the production of all non-sequestered fossil fuels annually due to climate concerns?	-1	No. It states an intention to increase fossil fuel production.	"In our Upstream business, production is expected to average 3.5 million barrels of oil equivalent (boe) a day in 2012, up 6% on 2010, and 3.7 million boe a day in 2014, up 12% from 2010."	(SR10, P4)
		BM4. Has the major reduced the production volume of all non-sequestered fossil fuels in a given single or multi-year period due to climate concerns?	-1	No. Production increased relative to 2009.	"In 2010, Shell’s oil and gas production increased by 5% over 2009, to 3,314 thousand barrels of oil equivalent (boe) a day"	(SR10, P30)
	Fossil fuel exploration	BM5. Does the major pledge to reduce their exploration of fossil fuels due to climate concerns?	-1	No. It states an intention to increase fossil fuel exploration.	"We plan to spend some $3 billion in 2011 in our continuing search for more resources."	(AR10, P9)
		BM6. Has the major reduced the exploration or estimates of fossil fuel reserves under holding because of climate concerns?	-1	No. New fossil fuel reserves added due to exploration.	"We took the Final Investment Decision on two new oil and gas projects in deep water"	(AR10, P8)
	Workforce reallocation	BM7. Does the major pledge to reallocate the labor force to low-carbon businesses?	0	No evidence found for this.
		BM8. Has a step-by-step strategy been formulated to achieve this?	0	No evidence found for this.
	Carbon price	BM9. Does the major state support for carbon pricing policies by governments (e.g., taxes or emissions trading, etc.) to mitigate climate change and promote clean energy?	0	No evidence found for this.
		BM10. Has the major employed a carbon price or tax into their internal investment decisions?	1	Yes. Consideration of carbon pricing in future energy costs was factored into business operation decisions.	"We also consider the potential cost of a project’s CO2 emissions in all major investment decisions, using a price of $40 per tonne of CO2."	(AR10, P52)
Emission reduction	Carbon emissions	ER1. Does the major pledge a long-term goal to reach net-zero carbon or GHG emissions on an absolute basis by the year 2050 or sooner, at least for scope 1 and scope 2 emissions?	0	No evidence found for this.
		ER2. Has a concrete strategy been formulated to achieve this (e.g. an integrated series of steps or more specific targets)?	0	No evidence found for this.
	Scope 3 emissions	ER3. Does the major pledge to reduce scope 3 emissions?	0	No evidence found for this.
		ER4. Has a concrete strategy been formulated to achieve this (e.g. an integrated series of steps or more specific targets)?	0	No evidence found for this.
	Methane emissions	ER5. Does the major pledge to reduce methane emissions, on an absolute or intensity basis, for the following years?	0	No evidence found for this.
		ER6. Has a concrete strategy been formulated to achieve this (e.g. an integrated series of steps or more specific targets)?	0	No evidence found for this.
	Emission disclosure	ER7. Does the major disclose all three scope GHG emissions annually?	0	No. Scope 3 emissions are not disclosed.		(SR10, P31)
Clean energy	Clean energy investment	CE1. Does the major publicly disclose the total annual investment volume in clean energy (e.g. clean fuels or electricity production, R&D, etc.)?	0	No evidence found for this.
		CE2. Does the major pledge to allocate a specific portion (at least 1%) of their annual capex or investments to clean energy technologies (e.g. clean energy production, carbon capture and storage etc.)?	0	No evidence found for this.
		CE3. Has the major allocated at least 1% of their annual capex or investments to clean energy technologies (e.g. clean energy production, carbon capture and storage etc.)?	0	No evidence found for this.

## Sheet: 2011
Category	Sub-category	Indicator	Score	Evidence
Climate change cognition	Awareness of climate change	CC1. Does the major acknowledge the scientific evidence of anthropogenic climate change (e.g. the link between human activities or fossil fuels and climate change, and potential risks or dangers of climate change etc.)?	1	Yes. Link between energy, CO2 emissions and climate change acknowledged.	"With the global population growing rapidly, and wealth in developing countries rising, long-term demand for energy is increasing. At the same time, CO2 emissions must be significantly reduced to avoid serious climate change."	(SR11, P8)
		CC2. Does the major affirm the need for itself or society to shift away from or reduce dependence on all types of non-sequestered fossil fuels to mitigate climate change?	-1	No. It states a belief that demand for fossil fuels will continue, showing a preference for increasing production of natural gas.	"Fossil fuels will still provide the bulk of this energy with, we believe, a greater role to play for cleaner-burning natural gas." "We are producing more natural gas, the cleanest burning and abundant fossil fuel that emits around 50% less CO2 than coal when used to generate electricity."	(SR11, P3); (SR11, P4)
	Participation in international framework	CC3. Has the major joined the Oil and Gas Climate Initiative (OGCI)?	0	No. OGCI was established in September 2014, Shell joined the framework in 2015.
	Disclosing climate risk	CC4. Does the major disclose regulatory risks related to climate change on their business or products?	1	Yes. It discloses that GHG emission regulations have the potential to impact its business negatively.	"Rising climate change concerns could lead to additional regulatory measures that may result in project delays and higher costs."	(20F11,P16)
		CC5. Does the major disclose market and other indirect risks and opportunities due to increasing climate concerns (e.g. reduction of market returns, shifts in consumer preferences, competition from renewables and transport electrification etc.)?	1	Yes. It discloses that the substitutes to fossil fuels products would affect its business.	"If we are unable to find economically viable, as well as publicly acceptable, solutions that reduce our CO2 emissions for new and existing projects or products, we may experience additional costs, delayed projects, reduced production and reduced demand for hydrocarbons."	(20F11,P16)
Business model	Transition strategy	BM1. Has the major pledged to shift their assets and product portfolio to carbon-free energy in the long-term (in the next few decades)?	0	No. It states an intention to maintain a fossil fuel based business model.	"Our strategy seeks to reinforce our position as a leader in the oil and gas industry in order to provide a competitive shareholder return, while helping to meet global energy demand in a responsible way."	(20F11, P19)
		BM2. Has a step-by-step strategy been formulated to achieve this?	0	No evidence found for this.
	Fossil fuel production	BM3. Does the major pledge to reduce the production of all non-sequestered fossil fuels annually due to climate concerns?	-1	No. It states an intention to increase fossil fuel production.	"We are growing our production for the future by finding and developing additional natural gas and oil resources." "...we expect our production to rise to 4 million barrels of oil equivalent a day, up 25% from 2011."	(SR11, P5)
		BM4. Has the major reduced the production volume of all non-sequestered fossil fuels in a given single or multi-year period due to climate concerns?	0	No. Production decreased but mainly due to portfolio adjustment, with no relationship to climate concerns.	"In 2011, hydrocarbon production available for sale averaged 3,215 thousand boe/d, which was 3% lower than in 2010, but 2% higher than in 2009. Excluding production lost from divestments, production was approximately the same as in 2010."	(20F11, P23)
	Fossil fuel exploration	BM5. Does the major pledge to reduce their exploration of fossil fuels due to climate concerns?	-1	No. It states an intention to increase fossil fuel exploration.	"In Upstream we focus on exploration for new liquids and natural gas reserves and on developing major new projects where our technology and know-how add value to the resource holders."	(20F11, P19)
		BM6. Has the major reduced the exploration or estimates of fossil fuel reserves under holding because of climate concerns?	-1	No. New fossil fuel reserves added due to exploration.	"In total, Shell secured rights to more than 140,000 square kilometres of new exploration acreage, including positions in liquids-rich shales."	(20F11, P23)
	Workforce reallocation	BM7. Does the major pledge to reallocate the labor force to low-carbon businesses?	0	No evidence found for this.
		BM8. Has a step-by-step strategy been formulated to achieve this?	0	No evidence found for this.
	Carbon price	BM9. Does the major state support for carbon pricing policies by governments (e.g., taxes or emissions trading, etc.) to mitigate climate change and promote clean energy?	1	Yes. Support stated for carbon pricing policies to mitigate climate change and promote clean energy.	"Shell believes a realistic price on CO2 emissions is essential to help spur greater energy effciency and the development of cleaner technologies."	(SR11, P4)
		BM10. Has the major employed a carbon price or tax into their internal investment decisions?	1	Yes. Consideration of carbon pricing in future energy costs was factored into business operation decisions.	"In all our major investments we consider the potential cost of a project’s CO2 emissions, which we set at $40 a tonne. "	(SR11, P4)
Emission reduction	Carbon emissions	ER1. Does the major pledge a long-term goal to reach net-zero carbon or GHG emissions on an absolute basis by the year 2050 or sooner, at least for scope 1 and scope 2 emissions?	0	No evidence found for this.
		ER2. Has a concrete strategy been formulated to achieve this (e.g. an integrated series of steps or more specific targets)?	0	No evidence found for this.
	Scope 3 emissions	ER3. Does the major pledge to reduce scope 3 emissions?	0	No evidence found for this.
		ER4. Has a concrete strategy been formulated to achieve this (e.g. an integrated series of steps or more specific targets)?	0	No evidence found for this.
	Methane emissions	ER5. Does the major pledge to reduce methane emissions, on an absolute or intensity basis, for the following years?	0	No evidence found for this.
		ER6. Has a concrete strategy been formulated to achieve this (e.g. an integrated series of steps or more specific targets)?	0	No evidence found for this.
	Emission disclosure	ER7. Does the major disclose all three scope GHG emissions annually?	0	No. Scope 3 emissions are not disclosed.		(SR11, P31)
Clean energy	Clean energy investment	CE1. Does the major publicly disclose the total annual investment volume in clean energy (e.g. clean fuels or electricity production, R&D, etc.)?	0	No evidence found for this.
		CE2. Does the major pledge to allocate a specific portion (at least 1%) of their annual capex or investments to clean energy technologies (e.g. clean energy production, carbon capture and storage etc.)?	0	No evidence found for this.
		CE3. Has the major allocated at least 1% of their annual capex or investments to clean energy technologies (e.g. clean energy production, carbon capture and storage etc.)?	0	No evidence found for this.

## Sheet: 2012
Category	Sub-category	Indicator	Score	Evidence
Climate change cognition	Awareness of climate change	CC1. Does the major acknowledge the scientific evidence of anthropogenic climate change (e.g. the link between human activities or fossil fuels and climate change, and potential risks or dangers of climate change etc.)?	1	Yes. The link between energy use and increasing GHG emissions is explicitly acknowledged.	"The world faces the critical challenge of how to meet rising demand for the energy that powers economies, while urgently cutting the emissions of carbon dioxide (CO2) that energy use generates."	(SR12, P12)
		CC2. Does the major affirm the need for itself or society to shift away from or reduce dependence on all types of non-sequestered fossil fuels to mitigate climate change?	-1	No. It states a belief that increasing the use of natural gas will contribute to a sustainable future energy system.	"Increasing the use of natural gas will help build a sustainable future energy system."	(SR12, P7)
	Participation in international framework	CC3. Has the major joined the Oil and Gas Climate Initiative (OGCI)?	0	No. OGCI was established in September 2014, Shell joined the framework in 2015.
	Disclosing climate risk	CC4. Does the major disclose regulatory risks related to climate change on their business or products?	1	Yes. It discloses that GHG emission regulations have the potential to impact its business negatively.	"Rising climate change concerns could lead to additional regulatory measures that may result in project delays and higher costs."	(20F12,P16)
		CC5. Does the major disclose market and other indirect risks and opportunities due to increasing climate concerns (e.g. reduction of market returns, shifts in consumer preferences, competition from renewables and transport electrification etc.)?	1	Yes. It discloses that the substitutes to fossil fuels products would affect its business.	"If we are unable to find economically viable, as well as publicly acceptable, solutions that reduce our CO2 emissions for new and existing projects or products, we may experience additional costs, delayed projects, reduced production and reduced demand for hydrocarbons."	(20F12,P16)
Business model	Transition strategy	BM1. Has the major pledged to shift their assets and product portfolio to carbon-free energy in the long-term (in the next few decades)?	0	No. It states an intention to maintain a fossil fuel based business model.	"Our strategy seeks to reinforce our position as a leader in the oil and gas industry in order to provide a competitive shareholder return, while helping to meet global energy demand in a responsible way."	(AR12, P19)
		BM2. Has a step-by-step strategy been formulated to achieve this?	0	No evidence found for this.
	Fossil fuel production	BM3. Does the major pledge to reduce the production of all non-sequestered fossil fuels annually due to climate concerns?	-1	No. It states an intention to increase fossil fuel production.	"Shell’s strategy in Upstream is designed to drive financial growth, with production growth regarded as a proxy for this over the long term.."	(20F12, P20)
		BM4. Has the major reduced the production volume of all non-sequestered fossil fuels in a given single or multi-year period due to climate concerns?	-1	No. Production increased relative to 2011.	"We produced 3.3 million barrels of oil equivalent per day in 2012, up 3% from 2011 excluding the effect of divestments and exits..."	(20F12, P8)
	Fossil fuel exploration	BM5. Does the major pledge to reduce their exploration of fossil fuels due to climate concerns?	-1	No. It states an intention to continue fossil fuel exploration investment.	"To support our overall growth in delivering energy, we expect to have a net capital investment of around $33 billion in 2013. Around 80% of this will go to our oil and gas exploration and production activities."	(SR12, P7)
		BM6. Has the major reduced the exploration or estimates of fossil fuel reserves under holding because of climate concerns?	-1	No. New fossil fuel reserves added due to exploration.	"In exploration, we continue to expand our portfolio, adding 120,000 square kilometres of new exploration acreage in 2012, including positions in liquids-rich shales."	(20F12, P8)
	Workforce reallocation	BM7. Does the major pledge to reallocate the labor force to low-carbon businesses?	0	No evidence found for this.
		BM8. Has a step-by-step strategy been formulated to achieve this?	0	No evidence found for this.
	Carbon price	BM9. Does the major state support for carbon pricing policies by governments (e.g., taxes or emissions trading, etc.) to mitigate climate change and promote clean energy?	1	Yes. Support stated for carbon pricing policies to mitigate climate change and promote clean energy.	"A strong, stable price for CO2 within a comprehensive policy framework is needed to achieve significant emissions reductions in the long term. "	(SR12, P12)
		BM10. Has the major employed a carbon price or tax into their internal investment decisions?	1	Yes. Consideration of carbon pricing in future energy costs was factored into business operation decisions.	"We already assess potential costs associated with CO2 emissions when evaluating projects."	(20F12, P49)
Emission reduction	Carbon emissions	ER1. Does the major pledge a long-term goal to reach net-zero carbon or GHG emissions on an absolute basis by the year 2050 or sooner, at least for scope 1 and scope 2 emissions?	0	No evidence found for this.
		ER2. Has a concrete strategy been formulated to achieve this (e.g. an integrated series of steps or more specific targets)?	0	No evidence found for this.
	Scope 3 emissions	ER3. Does the major pledge to reduce scope 3 emissions?	0	No evidence found for this.
		ER4. Has a concrete strategy been formulated to achieve this (e.g. an integrated series of steps or more specific targets)?	0	No evidence found for this.
	Methane emissions	ER5. Does the major pledge to reduce methane emissions, on an absolute or intensity basis, for the following years?	0	No evidence found for this.
		ER6. Has a concrete strategy been formulated to achieve this (e.g. an integrated series of steps or more specific targets)?	0	No evidence found for this.
	Emission disclosure	ER7. Does the major disclose all three scope GHG emissions annually?	0	No. Scope 3 emissions are not disclosed.		(SR12, P38)
Clean energy	Clean energy investment	CE1. Does the major publicly disclose the total annual investment volume in clean energy (e.g. clean fuels or electricity production, R&D, etc.)?	0	No evidence found for this.
		CE2. Does the major pledge to allocate a specific portion (at least 1%) of their annual capex or investments to clean energy technologies (e.g. clean energy production, carbon capture and storage etc.)?	0	No evidence found for this.
		CE3. Has the major allocated at least 1% of their annual capex or investments to clean energy technologies (e.g. clean energy production, carbon capture and storage etc.)?	0	No evidence found for this.

## Sheet: 2013
Category	Sub-category	Indicator	Score	Evidence
Climate change cognition	Awareness of climate change	CC1. Does the major acknowledge the scientific evidence of anthropogenic climate change (e.g. the link between human activities or fossil fuels and climate change, and potential risks or dangers of climate change etc.)?	1	Yes. The link between GHG emissions and climate change is explicitly acknowledged.	"The world continues to face the critical challenge of how to meet the increasing demand for energy while reducing carbon dioxide (CO2) emissions – the greenhouse gas (GHG) that is the main cause of climate change."	(SR13, P12)
		CC2. Does the major affirm the need for itself or society to shift away from or reduce dependence on all types of non-sequestered fossil fuels to mitigate climate change?	-1	No. It states a belief that demand for fossil fuels will grow, committing to increase production of natural gas.	"All forms of energy will be needed to meet growing global demand. Governments, industry and civil society need to collaborate to build a cleaner energy future. Shell is taking action across four areas: producing more natural gas; helping to advance carbon capture and storage technologies; producing low-carbon biofuel, and working to improve the energy efficiency of our operations."	(SR13, P12)
	Participation in international framework	CC3. Has the major joined the Oil and Gas Climate Initiative (OGCI)?	0	No. OGCI was established in September 2014, Shell joined the framework in 2015.
	Disclosing climate risk	CC4. Does the major disclose regulatory risks related to climate change on their business or products?	1	Yes. It discloses that GHG emission regulations have the potential to impact its business negatively.	"Rising climate change concerns could lead to additional regulatory measures that may result in project delays and higher costs."	(20F13,P18)
		CC5. Does the major disclose market and other indirect risks and opportunities due to increasing climate concerns (e.g. reduction of market returns, shifts in consumer preferences, competition from renewables and transport electrification etc.)?	1	Yes. It discloses that the substitutes to fossil fuels products would affect its business.	"If we are unable to find economically viable, as well as publicly acceptable, solutions that reduce our CO2 emissions for new and existing projects or products, we may experience additional costs, delayed projects, reduced production and reduced demand for hydrocarbons."	(20F13,P18)
Business model	Transition strategy	BM1. Has the major pledged to shift their assets and product portfolio to carbon-free energy in the long-term (in the next few decades)?	0	No. It states an intention to maintain a fossil fuel based business model.	"Our strategy seeks to reinforce our position as a leader in the oil and gas industry in order to provide a competitive shareholder return, while helping to meet global energy demand in a responsible way."	(AR13, P17)
		BM2. Has a step-by-step strategy been formulated to achieve this?	0	No evidence found for this.
	Fossil fuel production	BM3. Does the major pledge to reduce the production of all non-sequestered fossil fuels annually due to climate concerns?	-1	No. It states an intention to natural gas production.	"Producing more natural gas" "Shell produce s around as much natural gas as oil and, by 2030, we expect global demand for natural gas to increase by 60% from its 2010 level."	(SR13, P12); (SR13, P16)
		BM4. Has the major reduced the production volume of all non-sequestered fossil fuels in a given single or multi-year period due to climate concerns?	0	No. Production is lower than 2013, mainly due to the difficult operating environment in Nigeria, which has no relation with climate concerns.	"We produced 3.2 million barrels of oil equivalent a day (boe/d) in 2013. Sales of liquefied natural gas (LNG) totalled 19.6 million tonnes. Both were lower than the previous year, mainly due to the difficult operating environment in Nigeria."	(20F13, P12)
	Fossil fuel exploration	BM5. Does the major pledge to reduce their exploration of fossil fuels due to climate concerns?	0	No. It states an intention to continue fossil fuel exploration.	"Our growth priorities follow two strategic themes: integrated gas and deep water." "We expect about 85% of our capital investment in 2014 to be in our Upstream businesses. In Upstream we focus on exploration for new liquids and natural gas reserves, and on developing major new projects where our technology and know-how add value to the resources holders."	(20F13, P21) (AR13, P17)
		BM6. Has the major reduced the exploration or estimates of fossil fuel reserves under holding because of climate concerns?	-1	No. New fossil fuel reserves added due to exploration.	"In total, Shell added net 3,700 square kilometres of acreage to its exploration portfolio "	(20F13, P32)
	Workforce reallocation	BM7. Does the major pledge to reallocate the labor force to low-carbon businesses?	0	No evidence found for this.
		BM8. Has a step-by-step strategy been formulated to achieve this?	0	No evidence found for this.
	Carbon price	BM9. Does the major state support for carbon pricing policies by governments (e.g., taxes or emissions trading, etc.) to mitigate climate change and promote clean energy?	1	Yes. Support stated for carbon pricing policies to mitigate climate change and promote clean energy.	"A strong, stable price on CO2 within a comprehensive policy framework is needed to achieve significant reductions in the long term. "	(SR13, P12)
		BM10. Has the major employed a carbon price or tax into their internal investment decisions?	1	Yes. Consideration of carbon pricing in future energy costs was factored into business operation decisions.	"We already assess potential costs associated with CO2 emissions when evaluating projects."	(20F13, P64)
Emission reduction	Carbon emissions	ER1. Does the major pledge a long-term goal to reach net-zero carbon or GHG emissions on an absolute basis by the year 2050 or sooner, at least for scope 1 and scope 2 emissions?	0	No evidence found for this.
		ER2. Has a concrete strategy been formulated to achieve this (e.g. an integrated series of steps or more specific targets)?	0	No evidence found for this.
	Scope 3 emissions	ER3. Does the major pledge to reduce scope 3 emissions?	0	No evidence found for this.
		ER4. Has a concrete strategy been formulated to achieve this (e.g. an integrated series of steps or more specific targets)?	0	No evidence found for this.
	Methane emissions	ER5. Does the major pledge to reduce methane emissions, on an absolute or intensity basis, for the following years?	0	No evidence found for this.
		ER6. Has a concrete strategy been formulated to achieve this (e.g. an integrated series of steps or more specific targets)?	0	No evidence found for this.
	Emission disclosure	ER7. Does the major disclose all three scope GHG emissions annually?	0	No. Scope 3 emissions are not disclosed.		(SR13, P38)
Clean energy	Clean energy investment	CE1. Does the major publicly disclose the total annual investment volume in clean energy (e.g. clean fuels or electricity production, R&D, etc.)?	0	No evidence found for this.
		CE2. Does the major pledge to allocate a specific portion (at least 1%) of their annual capex or investments to clean energy technologies (e.g. clean energy production, carbon capture and storage etc.)?	0	No evidence found for this.
		CE3. Has the major allocated at least 1% of their annual capex or investments to clean energy technologies (e.g. clean energy production, carbon capture and storage etc.)?	0	No evidence found for this.

## Sheet: 2014
Category	Sub-category	Indicator	Score	Evidence
Climate change cognition	Awareness of climate change	CC1. Does the major acknowledge the scientific evidence of anthropogenic climate change (e.g. the link between human activities or fossil fuels and climate change, and potential risks or dangers of climate change etc.)?	1	Yes. The link between fossil fuels, increasing GHG emissions and climate change is explicitly acknowledged.	"As early as 2040, the cumulative release of carbon into the atmosphere could pass 1 trillion tonnes of carbon or 3.7 trillion tonnes of carbon dioxide (CO2) – the greenhouse gas that is the main cause of climate change. This is likely to lead to an increase in global surface temperature exceeding 2 °C – the goal in average global temperature rise that was agreed within the United Nations Framewo…	(SR14, P18); (SR14, P51)
		CC2. Does the major affirm the need for itself or society to shift away from or reduce dependence on all types of non-sequestered fossil fuels to mitigate climate change?	-1	No. It states a belief using natural gas will contribute to the energy transition.	"Shell believes that natural gas is a versatile, abundant and cleaner-burning fuel. (…) Gas is, therefore, ideally positioned to play a key role in the energy transition as a complement to renewables."	(SR14, P18)
	Participation in international framework	CC3. Has the major joined the Oil and Gas Climate Initiative (OGCI)?	0	No. OGCI was established in September 2014, Shell joined the framework in 2015.
	Disclosing climate risk	CC4. Does the major disclose regulatory risks related to climate change on their business or products?	1	Yes. It discloses that GHG emission regulations have the potential to impact its business negatively.	"Rising climate change concerns could lead to additional regulatory measures that may result in project delays and higher costs."	(AR14, P14)
		CC5. Does the major disclose market and other indirect risks and opportunities due to increasing climate concerns (e.g. reduction of market returns, shifts in consumer preferences, competition from renewables and transport electrification etc.)?	1	Yes. It discloses that the substitutes to fossil fuels products would affect its business.	"If we are unable to find economically viable, as well as publicly acceptable, solutions that reduce our CO2 emissions for new and existing projects or products, we may experience additional costs, delayed projects, reduced production and reduced demand for hydrocarbons."	(AR14, P14)
Business model	Transition strategy	BM1. Has the major pledged to shift their assets and product portfolio to carbon-free energy in the long-term (in the next few decades)?	0	No. It states an intention to maintain a fossil fuel based business model.	"Our strategy seeks to reinforce our position as a leader in the oil and gas industry, while helping to meet global energy demand in a responsible way."	(AR14, P17)
		BM2. Has a step-by-step strategy been formulated to achieve this?	0	No evidence found for this.
	Fossil fuel production	BM3. Does the major pledge to reduce the production of all non-sequestered fossil fuels annually due to climate concerns?	-1	No. It states an intention to continue fossil fuel production.	"We will continue our strategy of strengthening our position as a leader in the oil and gas industry while supplying energy in a responsible way."	(AR14, P10)
		BM4. Has the major reduced the production volume of all non-sequestered fossil fuels in a given single or multi-year period due to climate concerns?	0	No. Production decrease due to portfolio adjustment and field declines, has no relationship with climate concerns.	"Production was reduced by 10% as a result of the ADCO licence expiry in Abu Dhabi in January 2014, field declines and the divestment of a number of assets (mainly shale assets in the Americas and the reduction in our shareholding in Woodside)."	(AR14, P26)
	Fossil fuel exploration	BM5. Does the major pledge to reduce their exploration of fossil fuels due to climate concerns?	-1	No. It states an intention to adhere to fossil fuel exploration.	"Our growth priorities follow two strategic themes: integrated gas and deep water."	(AR14, P17)
		BM6. Has the major reduced the exploration or estimates of fossil fuel reserves under holding because of climate concerns?	-1	No. New fossil fuel reserves added due to exploration.	"It was a good year for our exploration drive, with 10 notable discoveries. The resources we uncovered – including in the USA, Gabon and Malaysia – could be important sources of gas and oil for decades to come. "	(AR14, P9)
	Workforce reallocation	BM7. Does the major pledge to reallocate the labor force to low-carbon businesses?	0	No evidence found for this.
		BM8. Has a step-by-step strategy been formulated to achieve this?	0	No evidence found for this.
	Carbon price	BM9. Does the major state support for carbon pricing policies by governments (e.g., taxes or emissions trading, etc.) to mitigate climate change and promote clean energy?	1	Yes. Support stated for carbon pricing policies to mitigate climate change and promote clean energy.	"Meaningful carbon pricing can promote energy efficiency, stimulate the development and deployment of lower-carbon technologies and create change in the energy mix. "	(SR14, P9)
		BM10. Has the major employed a carbon price or tax into their internal investment decisions?	1	Yes. Consideration of carbon pricing in future energy costs was factored into business operation decisions.	"We already assess potential costs associated with CO2 emissions when evaluating projects."	(AR14, P54)
Emission reduction	Carbon emissions	ER1. Does the major pledge a long-term goal to reach net-zero carbon or GHG emissions on an absolute basis by the year 2050 or sooner, at least for scope 1 and scope 2 emissions?	0	No evidence found for this.
		ER2. Has a concrete strategy been formulated to achieve this (e.g. an integrated series of steps or more specific targets)?	0	No evidence found for this.
	Scope 3 emissions	ER3. Does the major pledge to reduce scope 3 emissions?	0	No evidence found for this.
		ER4. Has a concrete strategy been formulated to achieve this (e.g. an integrated series of steps or more specific targets)?	0	No evidence found for this.
	Methane emissions	ER5. Does the major pledge to reduce methane emissions, on an absolute or intensity basis, for the following years?	0	No evidence found for this.
		ER6. Has a concrete strategy been formulated to achieve this (e.g. an integrated series of steps or more specific targets)?	0	No evidence found for this.
	Emission disclosure	ER7. Does the major disclose all three scope GHG emissions annually?	0	No. Scope 3 emissions are not disclosed.		(SR14, P54)
Clean energy	Clean energy investment	CE1. Does the major publicly disclose the total annual investment volume in clean energy (e.g. clean fuels or electricity production, R&D, etc.)?	0	No evidence found for this.
		CE2. Does the major pledge to allocate a specific portion (at least 1%) of their annual capex or investments to clean energy technologies (e.g. clean energy production, carbon capture and storage etc.)?	0	No evidence found for this.
		CE3. Has the major allocated at least 1% of their annual capex or investments to clean energy technologies (e.g. clean energy production, carbon capture and storage etc.)?	0	No evidence found for this.

## Sheet: 2015
Category	Sub-category	Indicator	Score	Evidence
Climate change cognition	Awareness of climate change	CC1. Does the major acknowledge the scientific evidence of anthropogenic climate change (e.g. the link between human activities or fossil fuels and climate change, and potential risks or dangers of climate change etc.)?	1	Yes. The link between fossil fuels and climate change is explicitly acknowledged.	"We have long recognised that the use of fossil fuels contributes to climate change."	(AR15, P56)
		CC2. Does the major affirm the need for itself or society to shift away from or reduce dependence on all types of non-sequestered fossil fuels to mitigate climate change?	-1	No. It states a belief that demand for natural gas and oil will continue for decades to come.	"Oil and gas, which make up over 50% of global energy supplies today, will need to continue to provide a large part of the world’s energy for decades to come."	(AR15, P8)
	Participation in international framework	CC3. Has the major joined the Oil and Gas Climate Initiative (OGCI)?	1	Yes. Joined OGCI since 2015.
	Disclosing climate risk	CC4. Does the major disclose regulatory risks related to climate change on their business or products?	1	Yes. It discloses that GHG emission regulations have the potential to impact its business negatively.	"Rising climate change concerns have led and could lead to additional legal and/or regulatory measures which could result in project delays or cancellations, a decrease in demand for fossil fuels and additional compliance obligations, and therefore could adversely impact our costs and/or revenue."	(SR15, P11)
		CC5. Does the major disclose market and other indirect risks and opportunities due to increasing climate concerns (e.g. reduction of market returns, shifts in consumer preferences, competition from renewables and transport electrification etc.)?	1	Yes. It discloses that the substitutes to fossil fuels products would affect its business.	"If we are unable to find economically viable, as well as publicly acceptable, solutions that reduce our GHG emissions and/or GHG intensity for new and existing projects or products, we could experience additional costs or financial penalties, delayed or cancelled projects, and/or reduced production and reduced demand for hydrocarbons, which could have a material adverse effect on our operational…	(SR15, P11)
Business model	Transition strategy	BM1. Has the major pledged to shift their assets and product portfolio to carbon-free energy in the long-term (in the next few decades)?	0	No. It states an intention to maintain a fossil fuel based business model.	"Our strategy seeks to reinforce our position as a leader in the oil and gas industry, while helping to meet global energy demand in a responsible way."	(AR15, P17)
		BM2. Has a step-by-step strategy been formulated to achieve this?	0	No evidence found for this.
	Fossil fuel production	BM3. Does the major pledge to reduce the production of all non-sequestered fossil fuels annually due to climate concerns?	-1	No. It states an intention to natural gas production.	"The global portfolio we acquired is a good complement to our own. The combination will help us concentrate on more profitable pillars of our business, particularly deep water and liquefied natural gas (LNG)."	(AR15, P9) CEO message
		BM4. Has the major reduced the production volume of all non-sequestered fossil fuels in a given single or multi-year period due to climate concerns?	-1	No. Liquids production increased relative to 2014.	"Liquids production increased by 2%"	(AR15, P26)
	Fossil fuel exploration	BM5. Does the major pledge to reduce their exploration of fossil fuels due to climate concerns?	-1	No. It states an intention to adhere to fossil fuel exploration.	"In Upstream, we focus on exploration for new crude oil and natural gas reserves and on developing major new projects where our technology and know-how add value to the resources holders."	(AR15, P17)
		BM6. Has the major reduced the exploration or estimates of fossil fuel reserves under holding because of climate concerns?	0	No. The decline is due to market price, and has no relationship with climate concerns.	"This negative price effect of 1,707 million boe was the combined result of a decrease of 2,080 million boe due to earlier economic cut-off, a decrease of 279 million boe due to proved undeveloped reserves (PUD) no longer being economic, and an increase of 652 million boe due to a higher entitlement share as a result of the lower yearly average price."	(AR15, P27)
	Workforce reallocation	BM7. Does the major pledge to reallocate the labor force to low-carbon businesses?	0	No evidence found for this.
		BM8. Has a step-by-step strategy been formulated to achieve this?	0	No evidence found for this.
	Carbon price	BM9. Does the major state support for carbon pricing policies by governments (e.g., taxes or emissions trading, etc.) to mitigate climate change and promote clean energy?	1	Yes. Support stated for carbon pricing policies to mitigate climate change and promote clean energy.	"Shell has long called for governments to create carbon-pricing mechanisms that deliver a meaningful cost on CO2 emissions."	(SR15, P14)
		BM10. Has the major employed a carbon price or tax into their internal investment decisions?	1	Yes. Consideration of carbon pricing in future energy costs was factored into business operation decisions.	"Since 2008, our GHG PSV has been $40 per tonne. This means that new projects are assessed for the financial impact if a government imposed price or levy of $40 per tonne for GHG emissions is implemented."	(SR15, P15)
Emission reduction	Carbon emissions	ER1. Does the major pledge a long-term goal to reach net-zero carbon or GHG emissions on an absolute basis by the year 2050 or sooner, at least for scope 1 and scope 2 emissions?	0	No evidence found for this.
		ER2. Has a concrete strategy been formulated to achieve this (e.g. an integrated series of steps or more specific targets)?	0	No evidence found for this.
	Scope 3 emissions	ER3. Does the major pledge to reduce scope 3 emissions?	0	No evidence found for this.
		ER4. Has a concrete strategy been formulated to achieve this (e.g. an integrated series of steps or more specific targets)?	0	No evidence found for this.
	Methane emissions	ER5. Does the major pledge to reduce methane emissions, on an absolute or intensity basis, for the following years?	0	No evidence found for this.
		ER6. Has a concrete strategy been formulated to achieve this (e.g. an integrated series of steps or more specific targets)?	0	No evidence found for this.
	Emission disclosure	ER7. Does the major disclose all three scope GHG emissions annually?	0	No. Scope 3 emissions are not disclosed.		(SR15, P52)
Clean energy	Clean energy investment	CE1. Does the major publicly disclose the total annual investment volume in clean energy (e.g. clean fuels or electricity production, R&D, etc.)?	0	No evidence found for this.
		CE2. Does the major pledge to allocate a specific portion (at least 1%) of their annual capex or investments to clean energy technologies (e.g. clean energy production, carbon capture and storage etc.)?	0	No evidence found for this.
		CE3. Has the major allocated at least 1% of their annual capex or investments to clean energy technologies (e.g. clean energy production, carbon capture and storage etc.)?	0	No evidence found for this.

## Sheet: 2016
Category	Sub-category	Indicator	Score	Evidence
Climate change cognition	Awareness of climate change	CC1. Does the major acknowledge the scientific evidence of anthropogenic climate change (e.g. the link between human activities or fossil fuels and climate change, and potential risks or dangers of climate change etc.)?	1	Yes. The link between fossil fuels, increasing GHG emissions and climate change is explicitly acknowledged.	"We have long recognised that GHG emissions from the use of fossil fuels are contributing to warming of the climate system. "	(AR16,P54)
		CC2. Does the major affirm the need for itself or society to shift away from or reduce dependence on all types of non-sequestered fossil fuels to mitigate climate change?	-1	No. It states a belief that demand for natural gas will grow, committing to increase production.	"We need to fulfil the growing demand for energy, with more natural gas and cleaner energy products."	(SR16,P4)
	Participation in international framework	CC3. Has the major joined the Oil and Gas Climate Initiative (OGCI)?	1	Yes. Joined OGCI since 2015.
	Disclosing climate risk	CC4. Does the major disclose regulatory risks related to climate change on their business or products?	1	Yes. It discloses that GHG emission regulations have the potential to impact its business negatively.	"Rising climate change concerns have led and could lead to additional legal and/or regulatory measures which could result in project delays or cancellations, a decrease in demand for fossil fuels, potential litigation and additional compliance obligations. "	(AR16, P13)
		CC5. Does the major disclose market and other indirect risks and opportunities due to increasing climate concerns (e.g. reduction of market returns, shifts in consumer preferences, competition from renewables and transport electrification etc.)?	1	Yes. It discloses that the substitutes to fossil fuels products would affect its business.	"If we are unable to find economically viable, as well as publicly acceptable, solutions that reduce our GHG emissions and/or GHG intensity for new and existing projects or for the products we sell, we could experience additional costs or financial penalties, delayed or cancelled projects, and/or reduced production and reduced demand for hydrocarbons, which could have a material adverse effect on…	(AR16, P13)
Business model	Transition strategy	BM1. Has the major pledged to shift their assets and product portfolio to carbon-free energy in the long-term (in the next few decades)?	0	No evidence found for this.
		BM2. Has a step-by-step strategy been formulated to achieve this?	0	No evidence found for this.
	Fossil fuel production	BM3. Does the major pledge to reduce the production of all non-sequestered fossil fuels annually due to climate concerns?	-1	No. It states an intention to continue (and increase as needed) natural gas and oil production.	"Shell is working to meet the energy challenge in many different ways: Continued investment in oil and gas to meet growing demand; Bringing cleaner-burning natural gas to a wider market... "	(SR16,P16)
		BM4. Has the major reduced the production volume of all non-sequestered fossil fuels in a given single or multi-year period due to climate concerns?	-1	No. Fossil fuels production increased relative to 2015.	"Liquids production increased by 22% and natural gas production by 27% compared with 2015."	(AR16, P18)
	Fossil fuel exploration	BM5. Does the major pledge to reduce their exploration of fossil fuels due to climate concerns?	-1	No. It states an intention to adhere to fossil fuel exploration.	"Deep-water oil and gas and chemicals are Shell’s growth priorities. "	(SR16, P9)
		BM6. Has the major reduced the exploration or estimates of fossil fuel reserves under holding because of climate concerns?	-1	No. New fossil fuels reserves increased.	"In total, the net undeveloped acreage in our exploration portfolio increased by around 28 million acres in 2016, mainly as a result of the BG acquisition."	(AR16, P35)
	Workforce reallocation	BM7. Does the major pledge to reallocate the labor force to low-carbon businesses?	0	No evidence found for this.
		BM8. Has a step-by-step strategy been formulated to achieve this?	0	No evidence found for this.
	Carbon price	BM9. Does the major state support for carbon pricing policies by governments (e.g., taxes or emissions trading, etc.) to mitigate climate change and promote clean energy?	1	Yes. Support stated for carbon pricing policies to mitigate climate change and promote clean energy.	"Shell continues to call for effective government-led carbonpricing mechanisms, which would support the commercial development of technologies that can reduce emissions, such as carbon capture and storage."	(SR16, P4)
		BM10. Has the major employed a carbon price or tax into their internal investment decisions?	1	Yes. Consideration of carbon pricing in future energy costs was factored into business operation decisions.	"We reflect future regulatory costs by typically applying a common $40 per tonne project screening value (PSV) to the CO2 emissions associated with investments.."	(SR16, P19)
Emission reduction	Carbon emissions	ER1. Does the major pledge a long-term goal to reach net-zero carbon or GHG emissions on an absolute basis by the year 2050 or sooner, at least for scope 1 and scope 2 emissions?	0	No evidence found for this.
		ER2. Has a concrete strategy been formulated to achieve this (e.g. an integrated series of steps or more specific targets)?	0	No evidence found for this.
	Scope 3 emissions	ER3. Does the major pledge to reduce scope 3 emissions?	0	No evidence found for this.
		ER4. Has a concrete strategy been formulated to achieve this (e.g. an integrated series of steps or more specific targets)?	0	No evidence found for this.
	Methane emissions	ER5. Does the major pledge to reduce methane emissions, on an absolute or intensity basis, for the following years?	0	No evidence found for this.
		ER6. Has a concrete strategy been formulated to achieve this (e.g. an integrated series of steps or more specific targets)?	0	No evidence found for this.
	Emission disclosure	ER7. Does the major disclose all three scope GHG emissions annually?	0	No. Scope 3 emissions are not disclosed.		(SR16, P68)
Clean energy	Clean energy investment	CE1. Does the major publicly disclose the total annual investment volume in clean energy (e.g. clean fuels or electricity production, R&D, etc.)?	0	No evidence found for this.
		CE2. Does the major pledge to allocate a specific portion (at least 1%) of their annual capex or investments to clean energy technologies (e.g. clean energy production, carbon capture and storage etc.)?	0	No evidence found for this.
		CE3. Has the major allocated at least 1% of their annual capex or investments to clean energy technologies (e.g. clean energy production, carbon capture and storage etc.)?	0	No evidence found for this.

[truncated: 4 more sheets: 2017, 2018, 2019, 2020]
