# Supplementary material for: The clean energy claims of BP, Chevron, ExxonMobil and Shell: A mismatch between discourse, actions and investments
Source: PLoS One. 2022 Feb 16;17(2):e0263596. doi: 10.1371/journal.pone.0263596 (PMC8849545; doi:10.1371/journal.pone.0263596)
Supplement: S6 Dataset — (XLSX) [file pone.0263596.s008.xlsx]

## Sheet: Sum
CAPEX Upstream (millions of Dollars)
	2009	2010	2011	2012	2013	2014	2015	2016	2017	2018	2019	2020
BP	14896	17753	25535	17859	19115	19772	17082	14344	13763	12027	11904	9350
Chevron	17109	18904	25872	30444	37858	37115	31117	20116	16388	17657	17824	10914
ExxonMobil	20704	27319	33091	36084	38231	32727	25407	14542	16695	20194	23485	14431
Shell	22326	21222	19083	25320	39217	20704	23527	73721	15286	16401	14576	11597
CAPEX Upstream
	2009	2010	2011	2012	2013	2014	2015	2016	2017	2018	2019	2020
BP	0.733468	0.771333	0.798992	0.708578	0.522097	0.83142	0.84556	0.821912	0.771469	0.479393	0.612945	0.665244
Chevron	0.769393	0.86895	0.890112	0.889421	0.904028	0.920602	0.915772	0.896915	0.87073	0.878196	0.849004	0.808504
ExxonMobil	0.764267	0.847732	0.900044	0.906656	0.899786	0.849236	0.818235	0.753315	0.723354	0.778999	0.753981	0.675166
Shell	0.773007	0.896199	0.811939	0.777259	0.976884	0.649965	0.815183	0.922932	0.709887	0.681161	0.60939	0.65053
Oil and gas earnings
	2009	2010	2011	2012	2013	2014	2015	2016	2017	2018	2019	2020
BP	0.992756	-6.41865	0.788996	1.18932	0.551305	1.78747	0.101034	-0.276253	0.728273	0.856425	0.602036	0.865076
Chevron	1.04283	0.929195	0.921584	0.908667	0.971339	0.877969	-0.427513	5.10463	0.886351	0.898273	0.880985	0.438932
ExxonMobil	0.875882	0.783519	0.832903	0.66074	0.816421	0.847109	0.43969	0.025	0.677575	0.675576	1.00711	0.892602
Shell	0.656864	0.778304	0.851347	0.811144	0.748741	0.829545	-1.36294	-0.31013	0.531553	0.748728	0.810198	0.866098
Liquid production (thousand barrels per day)
	2009	2010	2011	2012	2013	2014	2015	2016	2017	2018	2019	2020
BP	2535	2374	2157	2055	2014	1927	2045	2048	2260	2191	2211	2106
Chevron	1846	1923	1849	1764	1731	1709	1744	1719	1723	1782	1865	1868
ExxonMobil	2387	2422	2312	2185	2202	2111	2345	2365	2283	2266	2386	2349
Shell	1581	1619	1536	1488	1395.95	1339.28	1357.66	1679.04	1729.86	1749.35	1823.38	1752
Nature gas production (millions of cubic feet per day)
	2009	2010	2011	2012	2013	2014	2015	2016	2017	2018	2019	2020
BP	8485	8401	7518	6609	7060	7100	7146	7075	7744	8760	9102	7929
Chevron	4989	5040	4941	5074	5192	5167	5269	5252	6032	6889	7157	7290
ExxonMobil	9273	12148	13162	12322	11836	11145	10515	10127	10211	9405	9394	8471
Shell	8483	9305	8986	9449	9615.67	9258.88	8380.34	10612.8	10668.5	10805.6	10376.9	9206.55
Proved liquid reserves (million barrels)
	2009	2010	2011	2012	2013	2014	2015	2016	2017	2018	2019	2020
BP	10511	10709	10387	9855	9882	9817	9560	10333	10672	11456	11478	10661
Chevron	6973	6503	6455	6481	6345	6249	6262	6328	6542	6790	6521	6147
ExxonMobil	11651	11673	12228	12816	13239	13713	14724	10557	12029	15657	14598	8885
Shell	4031	4525	4313	4384	4468	3939	3359	4242	4613	4776	4657	3977
Proved gas reserves (billion cubic feet)
	2009	2010	2011	2012	2013	2014	2015	2016	2017	2018	2019	2020
BP	45130	42700	41659	40305	45975	44695	44197	43368	45060	49239	45601	42467
Chevron	26049	24251	28683	29195	29146	29116	29437	28760	30736	31576	29457	29922
ExxonMobil	68007	78815	76222	74091	71860	69338	60210	56503	55151	51816	47080	37960
Shell	49055	47135	47662	42792	42473	40316	37375	40541	40432	35615	33821	26114
Refined oil (thousand barrels per day)
	2009	2010	2011	2012	2013	2014	2015	2016	2017	2018	2019	2020
BP	7711	7585	7308	7175	7711	7680	7703	7769	8564	8554	8708	7698
Chevron	3526	3379	3197	2765	2711	2711	2735	2675	2690	2655	2577	2224
ExxonMobil	6428	6414	6413	6174	5887	5875	5754	5482	5530	5512	5452	4895
Shell	3254	3113	6196	6235	6164	6365	6432	6483	6599	6783	6561	4710
Chemical (thousands of tonnes)
	2009	2010	2011	2012	2013	2014	2015	2016	2017	2018	2019	2020
BP	12391	15594	14866	14727	13943	14000	14800	14200	15300	11900	12100
ExxonMobil	24825	25891	25006	24157	24063	24235	24713	24925	25420	26869	26516	25449
Shell	18311	20653	18831	18669	17386	17008	17148	17292	18238	17644	15223	15036
